# Supplementary material for: The genus Vipio Latreille (Hymenoptera, Braconidae) in the Neotropical Region
Source: Zookeys. 2020 Apr 8;925:89–140. doi: 10.3897/zookeys.925.48457 (PMC7197264; doi:10.3897/zookeys.925.48457)
Supplement: XML Treatment for Vipio belfragei [file zookeys.925.48457-treatment2.xml]

<!DOCTYPE tp:taxon-treatment
  PUBLIC "-//TaxonX//DTD Taxonomic Treatment Publishing DTD v0 20100105//EN" "tax-treatment-NSO.dtd">
<tp:taxon-treatment xmlns:tp="http://www.plazi.org/taxpub"><tp:treatment-meta><kwd-group><label>Taxon classification</label><kwd><named-content xmlns:xlink="http://www.w3.org/1999/xlink" content-type="kingdom">Animalia</named-content></kwd><kwd><named-content xmlns:xlink="http://www.w3.org/1999/xlink" content-type="order">Hymenoptera</named-content></kwd><kwd><named-content xmlns:xlink="http://www.w3.org/1999/xlink" content-type="family">Braconidae</named-content></kwd></kwd-group><mixed-citation publication-type="journal"><person-group><name><surname>Quicke</surname><given-names>Donald L. J.</given-names></name><name><surname>Shaw</surname><given-names>Scott R.</given-names></name><name><surname>Inayatullah</surname><given-names>Mian</given-names></name><name><surname>Butcher</surname><given-names>Buntika A.</given-names></name></person-group><article-title>The genus <italic><tp:taxon-name><tp:taxon-name-part taxon-name-part-type="genus" reg="Vipio">Vipio</tp:taxon-name-part></tp:taxon-name></italic> Latreille (<tp:taxon-name><tp:taxon-name-part taxon-name-part-type="order">Hymenoptera</tp:taxon-name-part></tp:taxon-name>, <tp:taxon-name><tp:taxon-name-part taxon-name-part-type="family">Braconidae</tp:taxon-name-part></tp:taxon-name>) in the Neotropical Region</article-title><source>Zookeys</source><day>08</day><month>4</month><year>2020</year><volume>925</volume><fpage>89</fpage><lpage>140</lpage><pub-id pub-id-type="doi">10.3897/zookeys.925.48457</pub-id></mixed-citation></tp:treatment-meta><tp:nomenclature><tp:taxon-name><object-id xmlns:xlink="http://www.w3.org/1999/xlink" content-type="arpha" xlink:type="simple">4819422C-3FF3-5CA1-A9E0-196405F5C0F5</object-id>
            <tp:taxon-name-part taxon-name-part-type="genus" reg="Vipio">Vipio</tp:taxon-name-part>
            <tp:taxon-name-part taxon-name-part-type="species" reg="belfragei">belfragei</tp:taxon-name-part>
          </tp:taxon-name><tp:taxon-authority>(Cresson, 1872)</tp:taxon-authority><xref ref-type="fig" rid="F1">Figures 1</xref><xref ref-type="fig" rid="F2">, 2</xref><tp:nomenclature-citation-list><tp:nomenclature-citation><tp:taxon-name>
                <tp:taxon-name-part taxon-name-part-type="genus" reg="Bracon">Bracon</tp:taxon-name-part> <tp:taxon-name-part taxon-name-part-type="species" reg="belfragei">belfragei</tp:taxon-name-part></tp:taxon-name><comment>Cresson, 1872: 186; <tp:taxon-name><tp:taxon-name-part taxon-name-part-type="genus" reg="Vipio">Vipio</tp:taxon-name-part> <tp:taxon-name-part taxon-name-part-type="species" reg="belfragei">belfragei</tp:taxon-name-part></tp:taxon-name>: Pierce, 1908: 44; Shelefelt, 1978: 1843; <xref ref-type="bibr" rid="B9">Inayatullah et al., 1998</xref>: 125–127, figs 3, 25; <xref ref-type="bibr" rid="B12">López-Martínez et al. 2009</xref>: 215; <tp:taxon-name><tp:taxon-name-part taxon-name-part-type="genus" reg="Zavipio">Zavipio</tp:taxon-name-part> <tp:taxon-name-part taxon-name-part-type="species" reg="belfragei">belfragei</tp:taxon-name-part></tp:taxon-name>: Sattertwait, 1932: 1003.</comment></tp:nomenclature-citation></tp:nomenclature-citation-list></tp:nomenclature><tp:treatment-sec sec-type="type material" id="SECID0EYWAE"><title>Type material.</title><p>Holotype ♀, <bold>USA</bold>, Texas, (no date), W. Belfrage (<named-content xmlns:xlink="http://www.w3.org/1999/xlink" content-type="dwc:institutional_code" xlink:type="simple">USNM</named-content> type No. 1610) (examined).</p></tp:treatment-sec><tp:treatment-sec sec-type="comments" id="SECID0EFXAE"><title>Comments.</title><p>Additional material examined is summarised in <xref ref-type="bibr" rid="B9">Inayatullah et al. (1998)</xref> who re-described it. It is fully illustrated here for the first time. This is a common, widespread, and rather variable (<xref ref-type="bibr" rid="B9">Inayatullah et al. 1998</xref>) species in the USA and Mexico with a range extending as far south as Costa Rica and Panama.</p><fig id="F1" position="float" orientation="portrait"><object-id xmlns:xlink="http://www.w3.org/1999/xlink" content-type="doi" xlink:type="simple">10.3897/zookeys.925.48457.figure1</object-id><object-id xmlns:xlink="http://www.w3.org/1999/xlink" content-type="arpha" xlink:type="simple">0A372D42-160D-5D24-B1C5-61F28FF969A8</object-id><label>Figure 1.</label><caption><p>Montaged light micrographs of <italic><tp:taxon-name><tp:taxon-name-part taxon-name-part-type="genus" reg="Vipio">Vipio</tp:taxon-name-part> <tp:taxon-name-part taxon-name-part-type="species" reg="belfragei">belfragei</tp:taxon-name-part></tp:taxon-name></italic> female. <bold>A</bold> Habitus, lateral view <bold>B</bold> face <bold>C</bold> head and anterior mesosoma, lateral view <bold>D</bold> head, dorsal view <bold>E</bold> mesosoma, lateral view <bold>F</bold> wings <bold>G</bold> claw.</p></caption><graphic xmlns:xlink="http://www.w3.org/1999/xlink" xlink:href="zookeys-925-089-g001.jpg" position="float" orientation="portrait" xlink:type="simple" id="oo_398065.jpg"><uri content-type="original_file" xlink:type="simple">https://binary.pensoft.net/fig/398065</uri></graphic></fig><fig id="F2" position="float" orientation="portrait"><object-id xmlns:xlink="http://www.w3.org/1999/xlink" content-type="doi" xlink:type="simple">10.3897/zookeys.925.48457.figure2</object-id><object-id xmlns:xlink="http://www.w3.org/1999/xlink" content-type="arpha" xlink:type="simple">418954D2-BAE1-5DAC-8B50-89FBE50F9E2E</object-id><label>Figure 2.</label><caption><p>Montaged light micrographs of <italic><tp:taxon-name><tp:taxon-name-part taxon-name-part-type="genus" reg="Vipio">Vipio</tp:taxon-name-part> <tp:taxon-name-part taxon-name-part-type="species" reg="belfragei">belfragei</tp:taxon-name-part></tp:taxon-name></italic> female. <bold>A</bold> Mesosoma, dorsal view <bold>B</bold> propodeum <bold>C</bold> metasomal tergite I, near dorsal view <bold>D</bold> metasomal tergites II–IV, dorsal view.</p></caption><graphic xmlns:xlink="http://www.w3.org/1999/xlink" xlink:href="zookeys-925-089-g002.jpg" position="float" orientation="portrait" xlink:type="simple" id="oo_398066.jpg"><uri content-type="original_file" xlink:type="simple">https://binary.pensoft.net/fig/398066</uri></graphic></fig></tp:treatment-sec><ref-list><ref id="B9"><mixed-citation xmlns:xlink="http://www.w3.org/1999/xlink" xlink:type="simple"><person-group><name name-style="western"><surname>Inayatullah</surname><given-names>M</given-names></name><name name-style="western"><surname>Shaw</surname><given-names>SR</given-names></name><name name-style="western"><surname>Quicke</surname><given-names>DLJ</given-names></name></person-group> (<year>1998</year>) <article-title>The genus <italic><tp:taxon-name><tp:taxon-name-part taxon-name-part-type="genus">Vipio</tp:taxon-name-part></tp:taxon-name></italic> Latreille (<tp:taxon-name><tp:taxon-name-part taxon-name-part-type="order">Hymenoptera</tp:taxon-name-part></tp:taxon-name>: <tp:taxon-name><tp:taxon-name-part taxon-name-part-type="family">Braconidae</tp:taxon-name-part></tp:taxon-name>) of America north of Mexico.</article-title><source>Journal of Natural History</source><volume>32</volume>: <fpage>117</fpage>–<lpage>148</lpage>. <ext-link xlink:type="simple" ext-link-type="doi" xlink:href="10.1080/00222939800770071">https://doi.org/10.1080/00222939800770071</ext-link></mixed-citation></ref><ref id="B12"><mixed-citation xmlns:xlink="http://www.w3.org/1999/xlink" xlink:type="simple"><person-group><name name-style="western"><surname>López-Martínez</surname><given-names>V</given-names></name><name name-style="western"><surname>Saavedra-Aguilar</surname><given-names>M</given-names></name><name name-style="western"><surname>Delfín-González</surname><given-names>H</given-names></name><name name-style="western"><surname>Figueroa-De</surname><given-names>la Rosa JI</given-names></name><name name-style="western"><surname>de J García-Ramírez</surname><given-names>M</given-names></name></person-group> (<year>2009</year>) <article-title>New Neotropical distribution records of braconid wasps (<tp:taxon-name><tp:taxon-name-part taxon-name-part-type="order">Hymenoptera</tp:taxon-name-part></tp:taxon-name>: <tp:taxon-name><tp:taxon-name-part taxon-name-part-type="family">Braconidae</tp:taxon-name-part></tp:taxon-name>).</article-title><source>Neotropical Entomology</source><volume>38</volume>(<issue>2</issue>): <fpage>213</fpage>–<lpage>218</lpage>. <ext-link xlink:type="simple" ext-link-type="doi" xlink:href="10.1590/S1519-566X2009000200008">https://doi.org/10.1590/S1519-566X2009000200008</ext-link></mixed-citation></ref></ref-list></tp:taxon-treatment>
