# Supplementary material for: The genus Vipio Latreille (Hymenoptera, Braconidae) in the Neotropical Region
Source: Zookeys. 2020 Apr 8;925:89–140. doi: 10.3897/zookeys.925.48457 (PMC7197264; doi:10.3897/zookeys.925.48457)
Supplement: XML Treatment for Vipio boliviensis [file zookeys.925.48457-treatment3.xml]

<!DOCTYPE tp:taxon-treatment
  PUBLIC "-//TaxonX//DTD Taxonomic Treatment Publishing DTD v0 20100105//EN" "tax-treatment-NSO.dtd">
<tp:taxon-treatment xmlns:tp="http://www.plazi.org/taxpub"><tp:treatment-meta><kwd-group><label>Taxon classification</label><kwd><named-content xmlns:xlink="http://www.w3.org/1999/xlink" content-type="kingdom">Animalia</named-content></kwd><kwd><named-content xmlns:xlink="http://www.w3.org/1999/xlink" content-type="order">Hymenoptera</named-content></kwd><kwd><named-content xmlns:xlink="http://www.w3.org/1999/xlink" content-type="family">Braconidae</named-content></kwd></kwd-group><mixed-citation publication-type="journal"><person-group><name><surname>Quicke</surname><given-names>Donald L. J.</given-names></name><name><surname>Shaw</surname><given-names>Scott R.</given-names></name><name><surname>Inayatullah</surname><given-names>Mian</given-names></name><name><surname>Butcher</surname><given-names>Buntika A.</given-names></name></person-group><article-title>The genus <italic><tp:taxon-name><tp:taxon-name-part taxon-name-part-type="genus" reg="Vipio">Vipio</tp:taxon-name-part></tp:taxon-name></italic> Latreille (<tp:taxon-name><tp:taxon-name-part taxon-name-part-type="order">Hymenoptera</tp:taxon-name-part></tp:taxon-name>, <tp:taxon-name><tp:taxon-name-part taxon-name-part-type="family">Braconidae</tp:taxon-name-part></tp:taxon-name>) in the Neotropical Region</article-title><source>Zookeys</source><day>08</day><month>4</month><year>2020</year><volume>925</volume><fpage>89</fpage><lpage>140</lpage><pub-id pub-id-type="doi">10.3897/zookeys.925.48457</pub-id></mixed-citation></tp:treatment-meta><tp:nomenclature><tp:taxon-name><object-id xmlns:xlink="http://www.w3.org/1999/xlink" content-type="arpha" xlink:type="simple">1ACD4C45-9173-5B1A-8167-E560BC1E4C8D</object-id>
            <tp:taxon-name-part taxon-name-part-type="genus" reg="Vipio">Vipio</tp:taxon-name-part>
            <tp:taxon-name-part taxon-name-part-type="species" reg="boliviensis">boliviensis</tp:taxon-name-part>
            <object-id xmlns:xlink="http://www.w3.org/1999/xlink" content-type="zoobank" xlink:type="simple">http://zoobank.org/30868A9A-2247-4249-B01A-78FC9612222D</object-id>
          </tp:taxon-name><tp:taxon-status xmlns:xlink="http://www.w3.org/1999/xlink" xlink:type="simple">sp. nov.</tp:taxon-status><xref ref-type="fig" rid="F3">Figures 3</xref><xref ref-type="fig" rid="F4">, 4</xref></tp:nomenclature><tp:treatment-sec sec-type="type material" id="SECID0EJ2AE"><title>Type material.</title><p>Holotype ♀, <bold>Bolivia</bold>: Comarapa, 18 m., 14.xii.1984 (L. Pena) (<named-content xmlns:xlink="http://www.w3.org/1999/xlink" content-type="dwc:institutional_code" xlink:type="simple">EMUS</named-content>). Paratype: <bold>Argentina</bold>: 1 ♀, Pronunciamiento Entre Rios, xii.1965 (<named-content xmlns:xlink="http://www.w3.org/1999/xlink" content-type="dwc:institutional_code" xlink:type="simple">CNCI</named-content>); 1 ♀, E. Rios, xii.1972, Feliciano Fritz col. (<named-content xmlns:xlink="http://www.w3.org/1999/xlink" content-type="dwc:institutional_code" xlink:type="simple">EMUS</named-content>).</p></tp:treatment-sec><tp:treatment-sec sec-type="diagnosis" id="SECID0EC3AE"><title>Diagnosis.</title><p>Can be distinguished from other Neotropical <italic><tp:taxon-name><tp:taxon-name-part taxon-name-part-type="genus" reg="Vipio">Vipio</tp:taxon-name-part></tp:taxon-name></italic> species by the combination of a hypopygium ending at apex of metasoma and a long ovipositor (ovipositor length/body length 1.17). Additionally, it has claws without basal lobe, ovipositor longer than fore wing.</p></tp:treatment-sec><tp:treatment-sec sec-type="description" id="SECID0EP3AE"><title>Description.</title><p><bold>Female.</bold> Length of body 5.4 mm; of fore wing 5.6 mm; of ovipositor (part exserted beyond apex of abdomen) 6.4 mm.</p><p><bold><italic>Head.</italic></bold> Antenna robust, with 37–41 flagellomeres; terminal flagellomere blunt and distinctly laterally compressed; median flagellomeres as long as wide, more distal flagellomeres becoming thicker; first flagellomere 1.5 × longer than second, 3.3 × longer than wide; second flagellomere 2.2 × longer than wide; head transverse; <abbrev xmlns:xlink="http://www.w3.org/1999/xlink" xlink:title="head length" id="ABBRID0E53AE" xlink:type="simple">HL</abbrev> 0.78 × <abbrev xmlns:xlink="http://www.w3.org/1999/xlink" xlink:title="head height" id="ABBRID0EC4AE" xlink:type="simple">HH</abbrev>; clypeus rugulose; clypeal guard setae typical; face slightly punctate; remainder of head smooth and shiny; <abbrev xmlns:xlink="http://www.w3.org/1999/xlink" xlink:title="head width" id="ABBRID0EG4AE" xlink:type="simple">HW</abbrev>/<abbrev xmlns:xlink="http://www.w3.org/1999/xlink" xlink:title="head height" id="ABBRID0EK4AE" xlink:type="simple">HH</abbrev> 0.96; <abbrev xmlns:xlink="http://www.w3.org/1999/xlink" xlink:title="face height" id="ABBRID0EO4AE" xlink:type="simple">FH</abbrev>/<abbrev xmlns:xlink="http://www.w3.org/1999/xlink" xlink:title="face width" id="ABBRID0ES4AE" xlink:type="simple">FW</abbrev> 0.5; <abbrev xmlns:xlink="http://www.w3.org/1999/xlink" xlink:title="eye height" id="ABBRID0EW4AE" xlink:type="simple">EH</abbrev>/<abbrev xmlns:xlink="http://www.w3.org/1999/xlink" xlink:title="head height" id="ABBRID0E14AE" xlink:type="simple">HH</abbrev> 0.73; <abbrev xmlns:xlink="http://www.w3.org/1999/xlink" xlink:title="eye height" id="ABBRID0E54AE" xlink:type="simple">EH</abbrev>/<abbrev xmlns:xlink="http://www.w3.org/1999/xlink" xlink:title="face width" id="ABBRID0EC5AE" xlink:type="simple">FW</abbrev> 1.0; <abbrev xmlns:xlink="http://www.w3.org/1999/xlink" xlink:title="inter-tentorial distance" id="ABBRID0EG5AE" xlink:type="simple">ITD</abbrev> 2.25 × <abbrev xmlns:xlink="http://www.w3.org/1999/xlink" xlink:title="tentorio-ocular distance" id="ABBRID0EK5AE" xlink:type="simple">TOD</abbrev>; <abbrev xmlns:xlink="http://www.w3.org/1999/xlink" xlink:title="malar space" id="ABBRID0EO5AE" xlink:type="simple">MS</abbrev> 0.25 × <abbrev xmlns:xlink="http://www.w3.org/1999/xlink" xlink:title="eye height" id="ABBRID0ES5AE" xlink:type="simple">EH</abbrev>; <abbrev xmlns:xlink="http://www.w3.org/1999/xlink" xlink:title="labiomaxillary complex" id="ABBRID0EW5AE" xlink:type="simple">LMC</abbrev> slightly less than 0.5 × <abbrev xmlns:xlink="http://www.w3.org/1999/xlink" xlink:title="head height" id="ABBRID0E15AE" xlink:type="simple">HH</abbrev>; third segment of maxillary palpus 5 × longer than wide.</p><p><bold><italic>Mesosoma.</italic></bold> Length of mesosoma 1.43 × height. Pronotum carinate antero-laterally. Notauli smooth. Propodeum rugulose medially, with a blunt and short median longitudinal carina not reaching posterior end, and with a pair of short, longitudinal, anteriorly diverging submedial carinae not reaching middle of propodeum; remainder of mesosoma laterally smooth and shiny.</p><p><bold><italic>Wings.</italic></bold> Fore wing: length of fore wing 1.03 × body length; <abbrev xmlns:xlink="http://www.w3.org/1999/xlink" xlink:title="pterostigma length" id="ABBRID0EM6AE" xlink:type="simple">PL</abbrev>/<abbrev xmlns:xlink="http://www.w3.org/1999/xlink" xlink:title="length of radial cell measured between apex of pterostigma and 3RSb" id="ABBRID0EQ6AE" xlink:type="simple">LRC</abbrev> 0.75; <abbrev xmlns:xlink="http://www.w3.org/1999/xlink" xlink:title="maximum width of pterostigma" id="ABBRID0EU6AE" xlink:type="simple">PW</abbrev>/<abbrev xmlns:xlink="http://www.w3.org/1999/xlink" xlink:title="pterostigma length" id="ABBRID0EY6AE" xlink:type="simple">PL</abbrev> 0.19; length of vein 1M 0.71 × length of (RS+M)a; length of vein 3RSb 0.82 × combined length of r-rs and 3RSa; vein 3RSa reaching wing margin 0.55 × distance between apex of pterostigma and wing tip. Hind wing: with a glabrous area distal to cu-a; apex of C+SC+R with one basal hamule</p><p><bold><italic>Legs.</italic></bold> Claw without pointed basal lobe.</p><p><bold><italic>Metasoma.</italic></bold> First metasomal tergite 1.20 × longer than wide, raised median area of T I oval, rugose, with a median longitudinal carina posteriorly, surrounding area with short, transverse carinae, dorso-lateral carina present; T II 1.5 × wider than long medially, longitudinally striate, basal areas rugulose, oblique furrow strongly impressed; T III 1.45 × wider than long medially, anteriorly with longitudinal striations running postero-laterally, and with transverse striations posteriorly; T IV entirely with transverse striation but not reaching lateral margin which is smooth and shiny; T V–VII smooth and shiny; hypopygium short, ending at apex of metasoma; ovipositor sheath with sparse setae; ovipositor 1.17 × body length.</p><p><bold><italic>Colour.</italic></bold> Yellowish red except head, antenna, palpi, prosternum, T IV posteriorly, and T V–VII, metasomal laterotergites and ovipositor sheath black. Wings smoky.</p><p><bold>Male.</bold> Unknown.</p></tp:treatment-sec><tp:treatment-sec sec-type="remarks" id="SECID0EWAAG"><title>Remarks.</title><p>This species appears to be closely related to <italic><tp:taxon-name><tp:taxon-name-part taxon-name-part-type="genus" reg="Vipio">V.</tp:taxon-name-part> <tp:taxon-name-part taxon-name-part-type="species" reg="paraguayensis">paraguayensis</tp:taxon-name-part></tp:taxon-name></italic> Szépligeti, because of the presence of a median longitudinal carina on propodeum and similar sculpture of T1 and T2. <italic><tp:taxon-name><tp:taxon-name-part taxon-name-part-type="genus" reg="Vipio">Vipio</tp:taxon-name-part> <tp:taxon-name-part taxon-name-part-type="species" reg="boliviensis">boliviensis</tp:taxon-name-part></tp:taxon-name></italic> can be distinguished by the carinate pronotum (smooth and shiny in <italic><tp:taxon-name><tp:taxon-name-part taxon-name-part-type="genus" reg="Vipio"/><tp:taxon-name-part taxon-name-part-type="species" reg="paraguayensis">paraguayensis</tp:taxon-name-part></tp:taxon-name></italic>), absence of pointed basal lobe on the claw (present in <italic><tp:taxon-name><tp:taxon-name-part taxon-name-part-type="genus" reg="Vipio"/><tp:taxon-name-part taxon-name-part-type="species" reg="paraguayensis">paraguayensis</tp:taxon-name-part></tp:taxon-name></italic>), transverse striations on T III and T IV (longitudinal in <italic><tp:taxon-name><tp:taxon-name-part taxon-name-part-type="genus" reg="Vipio"/><tp:taxon-name-part taxon-name-part-type="species" reg="paraguayensis">paraguayensis</tp:taxon-name-part></tp:taxon-name></italic>), and short hypopygium (long in <italic><tp:taxon-name><tp:taxon-name-part taxon-name-part-type="genus" reg="Vipio"/><tp:taxon-name-part taxon-name-part-type="species" reg="paraguayensis">paraguayensis</tp:taxon-name-part></tp:taxon-name></italic>).</p></tp:treatment-sec><tp:treatment-sec sec-type="etymology" id="SECID0E1CAG"><title>Etymology.</title><p>Named after the country of Bolivia, where the holotype was collected. We have retained this name despite the recent discovery of a specimen from Argentina because of its use in Inayatullah’s <abbrev xmlns:xlink="http://www.w3.org/1999/xlink" xlink:title="malar space" id="ABBRID0EADAG" xlink:type="simple">MS</abbrev> thesis (1992).</p><fig id="F3" position="float" orientation="portrait"><object-id xmlns:xlink="http://www.w3.org/1999/xlink" content-type="doi" xlink:type="simple">10.3897/zookeys.925.48457.figure3</object-id><object-id xmlns:xlink="http://www.w3.org/1999/xlink" content-type="arpha" xlink:type="simple">0B56A8D0-4D7D-5E99-AA78-0B4DC15CAF63</object-id><label>Figure 3.</label><caption><p>Montaged light micrographs of <italic><tp:taxon-name><tp:taxon-name-part taxon-name-part-type="genus" reg="Vipio">Vipio</tp:taxon-name-part> <tp:taxon-name-part taxon-name-part-type="species" reg="boliviensis">boliviensis</tp:taxon-name-part></tp:taxon-name></italic> sp. nov. <bold>A</bold> Holotype, habitus lateral view <bold>B</bold> head, front view <bold>C</bold> head, oblique view <bold>D</bold> head, dorsal view <bold>E</bold> propodeum <bold>F</bold> wings <bold>G</bold> claw.</p></caption><graphic xmlns:xlink="http://www.w3.org/1999/xlink" xlink:href="zookeys-925-089-g003.jpg" position="float" orientation="portrait" xlink:type="simple" id="oo_398067.jpg"><uri content-type="original_file" xlink:type="simple">https://binary.pensoft.net/fig/398067</uri></graphic></fig><fig id="F4" position="float" orientation="portrait"><object-id xmlns:xlink="http://www.w3.org/1999/xlink" content-type="doi" xlink:type="simple">10.3897/zookeys.925.48457.figure4</object-id><object-id xmlns:xlink="http://www.w3.org/1999/xlink" content-type="arpha" xlink:type="simple">84707325-299A-5B6D-A5E0-9B0F4058BF91</object-id><label>Figure 4.</label><caption><p>Montaged light micrographs of <italic><tp:taxon-name><tp:taxon-name-part taxon-name-part-type="genus" reg="Vipio">Vipio</tp:taxon-name-part> <tp:taxon-name-part taxon-name-part-type="species" reg="boliviensis">boliviensis</tp:taxon-name-part></tp:taxon-name></italic> sp. nov. <bold>A</bold> Metasomal tergites I and II <bold>B</bold> metasomal tergites II–IV <bold>C</bold> apex of metasoma, lateroventral view <bold>D</bold> holotype specimen labels.</p></caption><graphic xmlns:xlink="http://www.w3.org/1999/xlink" xlink:href="zookeys-925-089-g004.jpg" position="float" orientation="portrait" xlink:type="simple" id="oo_398068.jpg"><uri content-type="original_file" xlink:type="simple">https://binary.pensoft.net/fig/398068</uri></graphic></fig></tp:treatment-sec></tp:taxon-treatment>
