# Supplementary material for: The genus Vipio Latreille (Hymenoptera, Braconidae) in the Neotropical Region
Source: Zookeys. 2020 Apr 8;925:89–140. doi: 10.3897/zookeys.925.48457 (PMC7197264; doi:10.3897/zookeys.925.48457)
Supplement: XML Treatment for Vipio carinatus [file zookeys.925.48457-treatment4.xml]

<!DOCTYPE tp:taxon-treatment
  PUBLIC "-//TaxonX//DTD Taxonomic Treatment Publishing DTD v0 20100105//EN" "tax-treatment-NSO.dtd">
<tp:taxon-treatment xmlns:tp="http://www.plazi.org/taxpub"><tp:treatment-meta><kwd-group><label>Taxon classification</label><kwd><named-content xmlns:xlink="http://www.w3.org/1999/xlink" content-type="kingdom">Animalia</named-content></kwd><kwd><named-content xmlns:xlink="http://www.w3.org/1999/xlink" content-type="order">Hymenoptera</named-content></kwd><kwd><named-content xmlns:xlink="http://www.w3.org/1999/xlink" content-type="family">Braconidae</named-content></kwd></kwd-group><mixed-citation publication-type="journal"><person-group><name><surname>Quicke</surname><given-names>Donald L. J.</given-names></name><name><surname>Shaw</surname><given-names>Scott R.</given-names></name><name><surname>Inayatullah</surname><given-names>Mian</given-names></name><name><surname>Butcher</surname><given-names>Buntika A.</given-names></name></person-group><article-title>The genus <italic><tp:taxon-name><tp:taxon-name-part taxon-name-part-type="genus" reg="Vipio">Vipio</tp:taxon-name-part></tp:taxon-name></italic> Latreille (<tp:taxon-name><tp:taxon-name-part taxon-name-part-type="order">Hymenoptera</tp:taxon-name-part></tp:taxon-name>, <tp:taxon-name><tp:taxon-name-part taxon-name-part-type="family">Braconidae</tp:taxon-name-part></tp:taxon-name>) in the Neotropical Region</article-title><source>Zookeys</source><day>08</day><month>4</month><year>2020</year><volume>925</volume><fpage>89</fpage><lpage>140</lpage><pub-id pub-id-type="doi">10.3897/zookeys.925.48457</pub-id></mixed-citation></tp:treatment-meta><tp:nomenclature><tp:taxon-name><object-id xmlns:xlink="http://www.w3.org/1999/xlink" content-type="arpha" xlink:type="simple">57552F98-4048-5BAD-8519-3CF42FD64245</object-id>
            <tp:taxon-name-part taxon-name-part-type="genus" reg="Vipio">Vipio</tp:taxon-name-part>
            <tp:taxon-name-part taxon-name-part-type="species" reg="carinatus">carinatus</tp:taxon-name-part>
            <object-id xmlns:xlink="http://www.w3.org/1999/xlink" content-type="zoobank" xlink:type="simple">http://zoobank.org/B63E1D1A-8159-4C1D-9DBC-D8B0EE61D5B4</object-id>
          </tp:taxon-name><tp:taxon-status xmlns:xlink="http://www.w3.org/1999/xlink" xlink:type="simple">sp. nov.</tp:taxon-status><xref ref-type="fig" rid="F5">Figures 5</xref><xref ref-type="fig" rid="F6">, 6</xref></tp:nomenclature><tp:treatment-sec sec-type="type material" id="SECID0E1GAG"><title>Type material.</title><p>Holotype ♀, <bold>Bolivia</bold>: Sara (no date), (Steinbach) (<named-content xmlns:xlink="http://www.w3.org/1999/xlink" content-type="dwc:institutional_code" xlink:type="simple">MCZC</named-content>). Paratypes: <bold>Bolivia</bold>: Santa Cruz, 1 ♀, 28.i–ii.1964 (Z. Golbach) (<named-content xmlns:xlink="http://www.w3.org/1999/xlink" content-type="dwc:institutional_code" xlink:type="simple">IFML</named-content>); 1 ♂, (no date) (J. Steinbach) (<named-content xmlns:xlink="http://www.w3.org/1999/xlink" content-type="dwc:institutional_code" xlink:type="simple">MCZC</named-content>). <bold>Argentina</bold>: 1 ♂, Chaco, Colonia, Benítez, 10.xii.1948 (R. Golbach) (<named-content xmlns:xlink="http://www.w3.org/1999/xlink" content-type="dwc:institutional_code" xlink:type="simple">IFML</named-content>).</p></tp:treatment-sec><tp:treatment-sec sec-type="diagnosis" id="SECID0E1HAG"><title>Diagnosis.</title><p>Ovipositor shorter than fore wing, propodeum with an anteriorly blunt but complete mid-longitudinal carina, claw with pointed basal lobe, ovipositor approximately half length of fore wing, body except head, predominantly yellow.</p></tp:treatment-sec><tp:treatment-sec sec-type="description" id="SECID0E6HAG"><title>Description.</title><p>Holotype ♀ length of body 4.6–5.0 mm, of fore wing 4.6–5.0 mm and of ovipositor (part exserted beyond apex of abdomen) 2.5 mm.</p><p><bold><italic>Head.</italic></bold> Antenna robust, 1.1 × body length, with 42 flagellomeres; first flagellomere 1.4 × longer than second, 1.1 × longer than wide; second flagellomere 1.2 × longer than wide; flagellomeres beyond the fifth 1.1–1.2 × longer than wide; median flagellomeres slightly shorter than wide; terminal flagellomere sharply pointed apically; head transverse; <abbrev xmlns:xlink="http://www.w3.org/1999/xlink" xlink:title="head length" id="ABBRID0ELIAG" xlink:type="simple">HL</abbrev> 0.79 × <abbrev xmlns:xlink="http://www.w3.org/1999/xlink" xlink:title="head height" id="ABBRID0EPIAG" xlink:type="simple">HH</abbrev>; clypeal guard setae consist of one long and one short seta near each anterior tentorial pit; clypeus rugulose; face rugulose, with a median and slightly raised triangular area above the clypeus; remainder of head smooth and shiny; <abbrev xmlns:xlink="http://www.w3.org/1999/xlink" xlink:title="head width" id="ABBRID0ETIAG" xlink:type="simple">HW</abbrev>/<abbrev xmlns:xlink="http://www.w3.org/1999/xlink" xlink:title="head height" id="ABBRID0EXIAG" xlink:type="simple">HH</abbrev> 0.77; <abbrev xmlns:xlink="http://www.w3.org/1999/xlink" xlink:title="face height" id="ABBRID0E2IAG" xlink:type="simple">FH</abbrev>/<abbrev xmlns:xlink="http://www.w3.org/1999/xlink" xlink:title="face width" id="ABBRID0E6IAG" xlink:type="simple">FW</abbrev> 0.55; <abbrev xmlns:xlink="http://www.w3.org/1999/xlink" xlink:title="eye height" id="ABBRID0EDJAG" xlink:type="simple">EH</abbrev>/<abbrev xmlns:xlink="http://www.w3.org/1999/xlink" xlink:title="head height" id="ABBRID0EHJAG" xlink:type="simple">HH</abbrev> 0.65; <abbrev xmlns:xlink="http://www.w3.org/1999/xlink" xlink:title="eye height" id="ABBRID0ELJAG" xlink:type="simple">EH</abbrev>/<abbrev xmlns:xlink="http://www.w3.org/1999/xlink" xlink:title="face width" id="ABBRID0EPJAG" xlink:type="simple">FW</abbrev> 0.92; EW/<abbrev xmlns:xlink="http://www.w3.org/1999/xlink" xlink:title="eye height" id="ABBRID0ETJAG" xlink:type="simple">EH</abbrev> = 0.75; <abbrev xmlns:xlink="http://www.w3.org/1999/xlink" xlink:title="inter-tentorial distance" id="ABBRID0EXJAG" xlink:type="simple">ITD</abbrev> 1.85 × <abbrev xmlns:xlink="http://www.w3.org/1999/xlink" xlink:title="tentorio-ocular distance" id="ABBRID0E2JAG" xlink:type="simple">TOD</abbrev>; <abbrev xmlns:xlink="http://www.w3.org/1999/xlink" xlink:title="malar space" id="ABBRID0E6JAG" xlink:type="simple">MS</abbrev> 0.37–0.42 × <abbrev xmlns:xlink="http://www.w3.org/1999/xlink" xlink:title="eye height" id="ABBRID0EDKAG" xlink:type="simple">EH</abbrev> (Fig. <xref ref-type="fig" rid="F5">5B</xref>); <abbrev xmlns:xlink="http://www.w3.org/1999/xlink" xlink:title="labiomaxillary complex" id="ABBRID0ELKAG" xlink:type="simple">LMC</abbrev> 0.5 × <abbrev xmlns:xlink="http://www.w3.org/1999/xlink" xlink:title="head height" id="ABBRID0EPKAG" xlink:type="simple">HH</abbrev>; third segment of maxillary palpus 6 × longer than wide.</p><p><bold><italic>Mesosoma.</italic></bold> Length of mesosoma 1.71 × height; pronotal furrow crenulate dorsally and dorso-laterally; notauli smooth; propodeum slightly rugulose with an anteriorly blunt median longitudinal carina and one short longitudinal carina lateral to the median longitudinal carina posteriorly.</p><p><bold><italic>Wings.</italic></bold> Fore wing : length of fore wing 1.0 × body length; <abbrev xmlns:xlink="http://www.w3.org/1999/xlink" xlink:title="pterostigma length" id="ABBRID0EBLAG" xlink:type="simple">PL</abbrev>/<abbrev xmlns:xlink="http://www.w3.org/1999/xlink" xlink:title="length of radial cell measured between apex of pterostigma and 3RSb" id="ABBRID0EFLAG" xlink:type="simple">LRC</abbrev> 0.89; <abbrev xmlns:xlink="http://www.w3.org/1999/xlink" xlink:title="maximum width of pterostigma" id="ABBRID0EJLAG" xlink:type="simple">PW</abbrev>/<abbrev xmlns:xlink="http://www.w3.org/1999/xlink" xlink:title="pterostigma length" id="ABBRID0ENLAG" xlink:type="simple">PL</abbrev> 0.28; length of vein 1M 0.67 × length of (RS+M)a; length of vein 3RSb 1.0 × combined length of r-rs and 3RSa; vein 3RSa reaching anterior wing margin 0.61 × distance between apex of pterostigma and wing tip. Hind wing: uniformly setose; apex of C+SC+R with 1 basal hamule.</p><p><bold><italic>Legs.</italic></bold> Claw with pointed basal lobe.</p><p><bold><italic>Metasoma.</italic></bold> First metasomal tergite 1.2 × longer than wide, raised median area oval, slightly rugulose, with a blunt and irregular dorso-lateral carinae which are more pronounced anteriorly, surrounding area with short transverse carinae, dorso-lateral carina present; T II-IV longitudinally striate (Fig. <xref ref-type="fig" rid="F6">6C</xref>); T II 1.8 × wider than medially long, basal areas smooth and shiny, oblique furrow impressed; T III 1.7 × wider than medially long; T V–VII smooth and shiny; hypopygium ending at same level as tergites; ovipositor 0.47–0.5 × body length.</p><p><bold><italic>Colour.</italic></bold> Predominantly yellow to orange-yellow, head and antenna black, except maxillary palp, face laterally, and basal half of mandible blackish red, legs blackish red except fore tibia and tarsi yellow (Fig. <xref ref-type="fig" rid="F5">5A</xref>). Wings brown with dark brown venation, pterostigma entirely dark brown (Fig. <xref ref-type="fig" rid="F6">6A</xref>).</p></tp:treatment-sec><tp:treatment-sec sec-type="variation" id="SECID0ESMAG"><title>Variation.</title><p>Female paratype as in holotype, except <abbrev xmlns:xlink="http://www.w3.org/1999/xlink" xlink:title="eye height" id="ABBRID0EYMAG" xlink:type="simple">EH</abbrev>/<abbrev xmlns:xlink="http://www.w3.org/1999/xlink" xlink:title="head height" id="ABBRID0E3MAG" xlink:type="simple">HH</abbrev> 0.68; <abbrev xmlns:xlink="http://www.w3.org/1999/xlink" xlink:title="face height" id="ABBRID0EANAG" xlink:type="simple">FH</abbrev>/<abbrev xmlns:xlink="http://www.w3.org/1999/xlink" xlink:title="face width" id="ABBRID0EENAG" xlink:type="simple">FW</abbrev> 0.61; <abbrev xmlns:xlink="http://www.w3.org/1999/xlink" xlink:title="eye height" id="ABBRID0EINAG" xlink:type="simple">EH</abbrev>/<abbrev xmlns:xlink="http://www.w3.org/1999/xlink" xlink:title="face width" id="ABBRID0EMNAG" xlink:type="simple">FW</abbrev> 1.0; <abbrev xmlns:xlink="http://www.w3.org/1999/xlink" xlink:title="inter-tentorial distance" id="ABBRID0EQNAG" xlink:type="simple">ITD</abbrev> 1.6 × <abbrev xmlns:xlink="http://www.w3.org/1999/xlink" xlink:title="tentorio-ocular distance" id="ABBRID0EUNAG" xlink:type="simple">TOD</abbrev>; mesosoma red. Male paratypes (Fig. <xref ref-type="fig" rid="F6">6D</xref>) as in female, except length of body 6.2–6.5 mm; length of fore wing/body length 0.74–0.82; <abbrev xmlns:xlink="http://www.w3.org/1999/xlink" xlink:title="head length" id="ABBRID0E3NAG" xlink:type="simple">HL</abbrev> 0.8–0.82 × <abbrev xmlns:xlink="http://www.w3.org/1999/xlink" xlink:title="head height" id="ABBRID0EAOAG" xlink:type="simple">HH</abbrev>; <abbrev xmlns:xlink="http://www.w3.org/1999/xlink" xlink:title="eye height" id="ABBRID0EEOAG" xlink:type="simple">EH</abbrev>/<abbrev xmlns:xlink="http://www.w3.org/1999/xlink" xlink:title="head height" id="ABBRID0EIOAG" xlink:type="simple">HH</abbrev> 0.69–0.71; EW/<abbrev xmlns:xlink="http://www.w3.org/1999/xlink" xlink:title="eye height" id="ABBRID0EMOAG" xlink:type="simple">EH</abbrev> 0.70–0.73; <abbrev xmlns:xlink="http://www.w3.org/1999/xlink" xlink:title="eye height" id="ABBRID0EQOAG" xlink:type="simple">EH</abbrev>/<abbrev xmlns:xlink="http://www.w3.org/1999/xlink" xlink:title="face width" id="ABBRID0EUOAG" xlink:type="simple">FW</abbrev> 1.0–1.04; <abbrev xmlns:xlink="http://www.w3.org/1999/xlink" xlink:title="inter-tentorial distance" id="ABBRID0EYOAG" xlink:type="simple">ITD</abbrev> 1.6–1.9 × <abbrev xmlns:xlink="http://www.w3.org/1999/xlink" xlink:title="tentorio-ocular distance" id="ABBRID0E3OAG" xlink:type="simple">TOD</abbrev>; <abbrev xmlns:xlink="http://www.w3.org/1999/xlink" xlink:title="malar space" id="ABBRID0EAPAG" xlink:type="simple">MS</abbrev> 0.28–0.30 × <abbrev xmlns:xlink="http://www.w3.org/1999/xlink" xlink:title="eye height" id="ABBRID0EEPAG" xlink:type="simple">EH</abbrev>. Face yellowish white with a black spot above clypeus; carinae on propodeum more pronounced than in female.</p></tp:treatment-sec><tp:treatment-sec sec-type="etymology" id="SECID0EIPAG"><title>Etymology.</title><p>Named for the presence of distinctive carinae on the propodeum which are diagnostic.</p></tp:treatment-sec><tp:treatment-sec sec-type="comments" id="SECID0ENPAG"><title>Comments.</title><p>Based on the presence of a raised area on face, strongly striate metasoma, and short hypopygium, this species is most closely related to <italic><tp:taxon-name><tp:taxon-name-part taxon-name-part-type="genus" reg="Vipio">V.</tp:taxon-name-part> <tp:taxon-name-part taxon-name-part-type="species" reg="rugator">rugator</tp:taxon-name-part></tp:taxon-name></italic> (Say). The presence of carinae on the propodeum and the long ovipositor (ovipositor length/body length 0.47–0.5) distinguish <italic><tp:taxon-name><tp:taxon-name-part taxon-name-part-type="genus" reg="Vipio">V.</tp:taxon-name-part> <tp:taxon-name-part taxon-name-part-type="species" reg="carinatus">carinatus</tp:taxon-name-part></tp:taxon-name></italic> from <italic><tp:taxon-name><tp:taxon-name-part taxon-name-part-type="genus" reg="Vipio">V.</tp:taxon-name-part> <tp:taxon-name-part taxon-name-part-type="species" reg="rugator">rugator</tp:taxon-name-part></tp:taxon-name></italic>, which lacks the carinae on the propodeum and has a shorter ovipositor (ovipositor length/body length 0.29–0.37).</p><fig id="F5" position="float" orientation="portrait"><object-id xmlns:xlink="http://www.w3.org/1999/xlink" content-type="doi" xlink:type="simple">10.3897/zookeys.925.48457.figure5</object-id><object-id xmlns:xlink="http://www.w3.org/1999/xlink" content-type="arpha" xlink:type="simple">56B5CCB2-9EF4-57F0-9718-76DB42C9998A</object-id><label>Figure 5.</label><caption><p>Montaged light micrographs of <italic><tp:taxon-name><tp:taxon-name-part taxon-name-part-type="genus" reg="Vipio">Vipio</tp:taxon-name-part> <tp:taxon-name-part taxon-name-part-type="species" reg="carinatis">carinatis</tp:taxon-name-part></tp:taxon-name></italic>. <bold>A</bold> Holotype, habitus lateral view <bold>B</bold> face, oblique view <bold>C</bold> head, lateral view <bold>D</bold> head, dorsal view <bold>E</bold> mesoscutum, oblique dorsal view.</p></caption><graphic xmlns:xlink="http://www.w3.org/1999/xlink" xlink:href="zookeys-925-089-g005.jpg" position="float" orientation="portrait" xlink:type="simple" id="oo_398069.jpg"><uri content-type="original_file" xlink:type="simple">https://binary.pensoft.net/fig/398069</uri></graphic></fig><fig id="F6" position="float" orientation="portrait"><object-id xmlns:xlink="http://www.w3.org/1999/xlink" content-type="doi" xlink:type="simple">10.3897/zookeys.925.48457.figure6</object-id><object-id xmlns:xlink="http://www.w3.org/1999/xlink" content-type="arpha" xlink:type="simple">938D3C43-636B-5805-8548-67FB81D1C592</object-id><label>Figure 6.</label><caption><p>Montaged light micrographs of <italic><tp:taxon-name><tp:taxon-name-part taxon-name-part-type="genus" reg="Vipio">Vipio</tp:taxon-name-part> <tp:taxon-name-part taxon-name-part-type="species" reg="carinatus">carinatus</tp:taxon-name-part></tp:taxon-name></italic>. <bold>A</bold> Wings <bold>B</bold> propodeum <bold>C</bold> metasomal tergites I–III, oblique dorsal view <bold>D</bold> paratype male, oblique dorsal habitus <bold>E</bold> holotype specimen labels.</p></caption><graphic xmlns:xlink="http://www.w3.org/1999/xlink" xlink:href="zookeys-925-089-g006.jpg" position="float" orientation="portrait" xlink:type="simple" id="oo_398070.jpg"><uri content-type="original_file" xlink:type="simple">https://binary.pensoft.net/fig/398070</uri></graphic></fig></tp:treatment-sec></tp:taxon-treatment>
