# Supplementary material for: The genus Vipio Latreille (Hymenoptera, Braconidae) in the Neotropical Region
Source: Zookeys. 2020 Apr 8;925:89–140. doi: 10.3897/zookeys.925.48457 (PMC7197264; doi:10.3897/zookeys.925.48457)
Supplement: XML Treatment for Vipio fiebrigi [file zookeys.925.48457-treatment5.xml]

<!DOCTYPE tp:taxon-treatment
  PUBLIC "-//TaxonX//DTD Taxonomic Treatment Publishing DTD v0 20100105//EN" "tax-treatment-NSO.dtd">
<tp:taxon-treatment xmlns:tp="http://www.plazi.org/taxpub"><tp:treatment-meta><kwd-group><label>Taxon classification</label><kwd><named-content xmlns:xlink="http://www.w3.org/1999/xlink" content-type="kingdom">Animalia</named-content></kwd><kwd><named-content xmlns:xlink="http://www.w3.org/1999/xlink" content-type="order">Hymenoptera</named-content></kwd><kwd><named-content xmlns:xlink="http://www.w3.org/1999/xlink" content-type="family">Braconidae</named-content></kwd></kwd-group><mixed-citation publication-type="journal"><person-group><name><surname>Quicke</surname><given-names>Donald L. J.</given-names></name><name><surname>Shaw</surname><given-names>Scott R.</given-names></name><name><surname>Inayatullah</surname><given-names>Mian</given-names></name><name><surname>Butcher</surname><given-names>Buntika A.</given-names></name></person-group><article-title>The genus <italic><tp:taxon-name><tp:taxon-name-part taxon-name-part-type="genus" reg="Vipio">Vipio</tp:taxon-name-part></tp:taxon-name></italic> Latreille (<tp:taxon-name><tp:taxon-name-part taxon-name-part-type="order">Hymenoptera</tp:taxon-name-part></tp:taxon-name>, <tp:taxon-name><tp:taxon-name-part taxon-name-part-type="family">Braconidae</tp:taxon-name-part></tp:taxon-name>) in the Neotropical Region</article-title><source>Zookeys</source><day>08</day><month>4</month><year>2020</year><volume>925</volume><fpage>89</fpage><lpage>140</lpage><pub-id pub-id-type="doi">10.3897/zookeys.925.48457</pub-id></mixed-citation></tp:treatment-meta><tp:nomenclature><tp:taxon-name><object-id xmlns:xlink="http://www.w3.org/1999/xlink" content-type="arpha" xlink:type="simple">5ACB48EB-986B-5688-8476-F0B60BCD6B69</object-id>
            <tp:taxon-name-part taxon-name-part-type="genus" reg="Vipio">Vipio</tp:taxon-name-part>
            <tp:taxon-name-part taxon-name-part-type="species" reg="fiebrigi">fiebrigi</tp:taxon-name-part>
          </tp:taxon-name><tp:taxon-authority>Bréthes, 1909</tp:taxon-authority><xref ref-type="fig" rid="F7">Figures 7</xref><xref ref-type="fig" rid="F8">, 8</xref><tp:nomenclature-citation-list><tp:nomenclature-citation><tp:taxon-name>
                <tp:taxon-name-part taxon-name-part-type="genus" reg="Vipio">Vipio</tp:taxon-name-part> <tp:taxon-name-part taxon-name-part-type="species" reg="fiebrigi">fiebrigi</tp:taxon-name-part></tp:taxon-name><comment>Bréthes, 1909: 231; Shenefelt, 1978: 1849; Quicke &amp; Genise, 1994: 44.</comment></tp:nomenclature-citation></tp:nomenclature-citation-list></tp:nomenclature><tp:treatment-sec sec-type="type material" id="SECID0ERUAG"><title>Type material.</title><p>Holotype ♀, <italic><tp:taxon-name><tp:taxon-name-part taxon-name-part-type="genus" reg="Vipio">Vipio</tp:taxon-name-part> <tp:taxon-name-part taxon-name-part-type="species" reg="fiebrigi">fiebrigi</tp:taxon-name-part></tp:taxon-name></italic> Bréthes, 1909, <bold>Paraguay</bold>: San Bernardino (no date) (Fiebrig) (<named-content xmlns:xlink="http://www.w3.org/1999/xlink" content-type="dwc:institutional_code" xlink:type="simple">MACN</named-content>).</p></tp:treatment-sec><tp:treatment-sec sec-type="material" id="SECID0EJVAG"><title>Additional specimens examined.</title><p><bold>Argentina</bold>: 1 ♀, Chaco, Las Brecias (no date, collector) (<named-content xmlns:xlink="http://www.w3.org/1999/xlink" content-type="dwc:institutional_code" xlink:type="simple">USNM</named-content>); 1 ♀, Chaco, Montevidio So. Amer. Paras lab, No. 674.20, v.1942 (Berry) (<named-content xmlns:xlink="http://www.w3.org/1999/xlink" content-type="dwc:institutional_code" xlink:type="simple">USNM</named-content>); 1 ♂, Chaco, Colonia Benintez, 10.xii.1948 (R. Golbach) (<named-content xmlns:xlink="http://www.w3.org/1999/xlink" content-type="dwc:institutional_code" xlink:type="simple">IFML</named-content>); 3 ♂, Tucuman, Aráoz, Estacion, 8.i.1927 (no collector) (<named-content xmlns:xlink="http://www.w3.org/1999/xlink" content-type="dwc:institutional_code" xlink:type="simple">IFML</named-content>).</p></tp:treatment-sec><tp:treatment-sec sec-type="diagnosis" id="SECID0EFWAG"><title>Diagnosis.</title><p>This species can be distinguished from other Neotropical species with very long ovipositors (&gt; 2.0 × body length) by having a yellow-red head, densely striate metasoma and a pointed basal lobe to the claw.</p></tp:treatment-sec><tp:treatment-sec sec-type="description" id="SECID0EKWAG"><title>Description.</title><p>Holotype♀, length of body 8.5–12.3 mm, of fore wing 6.5–9.0 mm, and of ovipositor (part exserted beyond apex of abdomen) 21.5–30.0 mm.</p><p><bold><italic>Head.</italic></bold> Antenna robust, 0.94–0.97 × body length, with 62–68 flagellomeres; remaining 0.92–1.0 × longer than wide; first flagellomere 1.4 × longer than second; first flagellomere 2.7 × longer than wide; second flagellomere 1.4 × longer than wide; median flagellomeres 1 × longer than wide; terminal flagellomere (missing); head transverse to sub-transverse; clypeus higher in profile, slightly rugulose, clypeal guard setae typical; face sparsely punctate or rugulose; remainder of head smooth and shiny; <abbrev xmlns:xlink="http://www.w3.org/1999/xlink" xlink:title="head length" id="ABBRID0EWWAG" xlink:type="simple">HL</abbrev> 0.79–0.84 × <abbrev xmlns:xlink="http://www.w3.org/1999/xlink" xlink:title="head height" id="ABBRID0E1WAG" xlink:type="simple">HH</abbrev>; <abbrev xmlns:xlink="http://www.w3.org/1999/xlink" xlink:title="head width" id="ABBRID0E5WAG" xlink:type="simple">HW</abbrev>/<abbrev xmlns:xlink="http://www.w3.org/1999/xlink" xlink:title="head height" id="ABBRID0ECXAG" xlink:type="simple">HH</abbrev> 0.79–0.84; <abbrev xmlns:xlink="http://www.w3.org/1999/xlink" xlink:title="face height" id="ABBRID0EGXAG" xlink:type="simple">FH</abbrev>/<abbrev xmlns:xlink="http://www.w3.org/1999/xlink" xlink:title="face width" id="ABBRID0EKXAG" xlink:type="simple">FW</abbrev> 0.42–0.45; <abbrev xmlns:xlink="http://www.w3.org/1999/xlink" xlink:title="eye height" id="ABBRID0EOXAG" xlink:type="simple">EH</abbrev>/<abbrev xmlns:xlink="http://www.w3.org/1999/xlink" xlink:title="head height" id="ABBRID0ESXAG" xlink:type="simple">HH</abbrev> 0.62–0.64; <abbrev xmlns:xlink="http://www.w3.org/1999/xlink" xlink:title="eye height" id="ABBRID0EWXAG" xlink:type="simple">EH</abbrev>/<abbrev xmlns:xlink="http://www.w3.org/1999/xlink" xlink:title="face width" id="ABBRID0E1XAG" xlink:type="simple">FW</abbrev> 0.75–0.78; EW/<abbrev xmlns:xlink="http://www.w3.org/1999/xlink" xlink:title="eye height" id="ABBRID0E5XAG" xlink:type="simple">EH</abbrev> 0.7–0.75; <abbrev xmlns:xlink="http://www.w3.org/1999/xlink" xlink:title="inter-tentorial distance" id="ABBRID0ECYAG" xlink:type="simple">ITD</abbrev> 1.5–1.65 × <abbrev xmlns:xlink="http://www.w3.org/1999/xlink" xlink:title="tentorio-ocular distance" id="ABBRID0EGYAG" xlink:type="simple">TOD</abbrev>; <abbrev xmlns:xlink="http://www.w3.org/1999/xlink" xlink:title="malar space" id="ABBRID0EKYAG" xlink:type="simple">MS</abbrev> 0.42–0.46 × <abbrev xmlns:xlink="http://www.w3.org/1999/xlink" xlink:title="eye height" id="ABBRID0EOYAG" xlink:type="simple">EH</abbrev>; <abbrev xmlns:xlink="http://www.w3.org/1999/xlink" xlink:title="labiomaxillary complex" id="ABBRID0ESYAG" xlink:type="simple">LMC</abbrev> 0.4 × <abbrev xmlns:xlink="http://www.w3.org/1999/xlink" xlink:title="head height" id="ABBRID0EWYAG" xlink:type="simple">HH</abbrev>; third segment of maxillary palp 4 × wider than long.</p><p><bold><italic>Mesosoma.</italic></bold> Length of mesosoma 1.70–1.81 × height; pronotum smooth and shiny or transversely carinate dorso-laterally, smooth and shiny or crenulate at furrow dorso-laterally; notauli smooth, mesonotal lobes well defined; metapleuron smooth to slightly punctate; propodeum strongly reticulate or areolate-rugose postero-medially, smooth or punctate on basal and lateral margins.</p><p><bold><italic>Wings.</italic></bold> Fore wing: length of fore wing/body length 0.72–0.76; <abbrev xmlns:xlink="http://www.w3.org/1999/xlink" xlink:title="pterostigma length" id="ABBRID0EIZAG" xlink:type="simple">PL</abbrev>/<abbrev xmlns:xlink="http://www.w3.org/1999/xlink" xlink:title="length of radial cell measured between apex of pterostigma and 3RSb" id="ABBRID0EMZAG" xlink:type="simple">LRC</abbrev> 0.89–0.94; <abbrev xmlns:xlink="http://www.w3.org/1999/xlink" xlink:title="maximum width of pterostigma" id="ABBRID0EQZAG" xlink:type="simple">PW</abbrev>/<abbrev xmlns:xlink="http://www.w3.org/1999/xlink" xlink:title="pterostigma length" id="ABBRID0EUZAG" xlink:type="simple">PL</abbrev> 0.21–0.28; length of vein 3RSb 0.82–0.87 × combined length of r-rs and 3RSa; length of vein 1M 0.78–0.80 × length of (RS+M)a; vein 3RSa reaching wing margin 0.52–0.59 × distance between apex of pterostigma and wing tip. Hind wing: with basal glabrous area and/or with sparse basal setosity (Fig. <xref ref-type="fig" rid="F7">7E</xref>); apex of vein C+SC+R with one basal hamule.</p><p><bold><italic>Legs.</italic></bold> Claw with strong pointed basal lobe.</p><p><bold><italic>Metasoma.</italic></bold> First metasomal tergite 1.32–1.34 × longer than wide, rectangular, slightly narrowing anteriorly; raised median area oval, areolate-rugose; basal smooth area narrowing and continuing posteriorly as median longitudinal carina reaching small smooth raised area at the apex of tergum; surrounding area with short transverse carinae; dorso-lateral carina present, area below crenulate; T II 1.15–1.25 × wider than medially long, depressed, baso-lateral areas sub-triangular, smooth and shiny, mediobasal area smooth and shiny, continuing posteriorly as median longitudinal carina, remainder of tergum longitudinally striate, oblique furrow strongly impressed, striate; T III 1.4 × wider than medially long, longitudinally striate, baso-lateral area well defined; T IV longitudinally striate, baso-lateral area short and transverse; T V–VII smooth and shiny; hypopygium extending 0.4–1.0 mm beyond apex of metasoma, ovipositor 2.2–2.6 × body length.</p><p><bold><italic>Colour.</italic></bold> Yellow to reddish yellow, except tip of mandible, labial palp, basal two segments of maxillary palp, labio-maxillary complex, antenna basally, fore trochanter, middle and hind legs and ovipositor sheath black. slightly smoky to dark brown, pterostigma black, yellow basally.</p><p><bold>Male</bold>. Unknown.</p></tp:treatment-sec><tp:treatment-sec sec-type="remarks" id="SECID0EV1AG"><title>Remarks.</title><p>Based on the long body, ovipositor length, similar propodeal and metasomal sculpture, this species is closely related to <italic><tp:taxon-name><tp:taxon-name-part taxon-name-part-type="genus" reg="Vipio">V.</tp:taxon-name-part> <tp:taxon-name-part taxon-name-part-type="species" reg="melanocephalus">melanocephalus</tp:taxon-name-part></tp:taxon-name></italic> Brullé. The longer <abbrev xmlns:xlink="http://www.w3.org/1999/xlink" xlink:title="malar space" id="ABBRID0EG2AG" xlink:type="simple">MS</abbrev> (0.42–0.46 × <abbrev xmlns:xlink="http://www.w3.org/1999/xlink" xlink:title="eye height" id="ABBRID0EK2AG" xlink:type="simple">EH</abbrev>) and yellow head in <italic><tp:taxon-name><tp:taxon-name-part taxon-name-part-type="genus" reg="Vipio"/><tp:taxon-name-part taxon-name-part-type="species" reg="fiebrigi">fiebrigi</tp:taxon-name-part></tp:taxon-name></italic> will separate it from <italic><tp:taxon-name><tp:taxon-name-part taxon-name-part-type="genus" reg="Vipio"/><tp:taxon-name-part taxon-name-part-type="species" reg="melanocephalus">melanocephalus</tp:taxon-name-part></tp:taxon-name></italic>, in which the <abbrev xmlns:xlink="http://www.w3.org/1999/xlink" xlink:title="malar space" id="ABBRID0EC3AG" xlink:type="simple">MS</abbrev>/<abbrev xmlns:xlink="http://www.w3.org/1999/xlink" xlink:title="eye height" id="ABBRID0EG3AG" xlink:type="simple">EH</abbrev> ratio is 0.39–0.41 and the head is black.</p><fig id="F7" position="float" orientation="portrait"><object-id xmlns:xlink="http://www.w3.org/1999/xlink" content-type="doi" xlink:type="simple">10.3897/zookeys.925.48457.figure7</object-id><object-id xmlns:xlink="http://www.w3.org/1999/xlink" content-type="arpha" xlink:type="simple">1C9F6544-EF91-5B4D-9768-9192CFA6284F</object-id><label>Figure 7.</label><caption><p>Montaged light micrographs of <italic><tp:taxon-name><tp:taxon-name-part taxon-name-part-type="genus" reg="Vipio">Vipio</tp:taxon-name-part> <tp:taxon-name-part taxon-name-part-type="species" reg="fiebrigi">fiebrigi</tp:taxon-name-part></tp:taxon-name></italic> sp. nov. <bold>A</bold> Head, posterolateral view <bold>B</bold> face <bold>C</bold> mesosoma lateral view <bold>D</bold> head and mesoscutum, dorsal view <bold>E</bold> wings.</p></caption><graphic xmlns:xlink="http://www.w3.org/1999/xlink" xlink:href="zookeys-925-089-g007.jpg" position="float" orientation="portrait" xlink:type="simple" id="oo_398071.jpg"><uri content-type="original_file" xlink:type="simple">https://binary.pensoft.net/fig/398071</uri></graphic></fig><fig id="F8" position="float" orientation="portrait"><object-id xmlns:xlink="http://www.w3.org/1999/xlink" content-type="doi" xlink:type="simple">10.3897/zookeys.925.48457.figure8</object-id><object-id xmlns:xlink="http://www.w3.org/1999/xlink" content-type="arpha" xlink:type="simple">6FEC6DEC-0216-5042-93E8-450623474B1D</object-id><label>Figure 8.</label><caption><p>Montaged light and scanning electron micrographs of <italic><tp:taxon-name><tp:taxon-name-part taxon-name-part-type="genus" reg="Vipio">Vipio</tp:taxon-name-part> <tp:taxon-name-part taxon-name-part-type="species" reg="fiebrigi">fiebrigi</tp:taxon-name-part></tp:taxon-name></italic> sp. nov. <bold>A</bold> Propodeum <bold>B</bold> metasomal tergites I and II <bold>C</bold> metasoma, lateral view, showing relative length of ovipositor <bold>D</bold> metasomal tergites II–VI <bold>E</bold> SEM of claw <bold>F</bold> data label of holotype.</p></caption><graphic xmlns:xlink="http://www.w3.org/1999/xlink" xlink:href="zookeys-925-089-g008.jpg" position="float" orientation="portrait" xlink:type="simple" id="oo_398072.jpg"><uri content-type="original_file" xlink:type="simple">https://binary.pensoft.net/fig/398072</uri></graphic></fig></tp:treatment-sec></tp:taxon-treatment>
