# Supplementary material for: The genus Vipio Latreille (Hymenoptera, Braconidae) in the Neotropical Region
Source: Zookeys. 2020 Apr 8;925:89–140. doi: 10.3897/zookeys.925.48457 (PMC7197264; doi:10.3897/zookeys.925.48457)
Supplement: XML Treatment for Vipio godoyi [file zookeys.925.48457-treatment6.xml]

<!DOCTYPE tp:taxon-treatment
  PUBLIC "-//TaxonX//DTD Taxonomic Treatment Publishing DTD v0 20100105//EN" "tax-treatment-NSO.dtd">
<tp:taxon-treatment xmlns:tp="http://www.plazi.org/taxpub"><tp:treatment-meta><kwd-group><label>Taxon classification</label><kwd><named-content xmlns:xlink="http://www.w3.org/1999/xlink" content-type="kingdom">Animalia</named-content></kwd><kwd><named-content xmlns:xlink="http://www.w3.org/1999/xlink" content-type="order">Hymenoptera</named-content></kwd><kwd><named-content xmlns:xlink="http://www.w3.org/1999/xlink" content-type="family">Braconidae</named-content></kwd></kwd-group><mixed-citation publication-type="journal"><person-group><name><surname>Quicke</surname><given-names>Donald L. J.</given-names></name><name><surname>Shaw</surname><given-names>Scott R.</given-names></name><name><surname>Inayatullah</surname><given-names>Mian</given-names></name><name><surname>Butcher</surname><given-names>Buntika A.</given-names></name></person-group><article-title>The genus <italic><tp:taxon-name><tp:taxon-name-part taxon-name-part-type="genus" reg="Vipio">Vipio</tp:taxon-name-part></tp:taxon-name></italic> Latreille (<tp:taxon-name><tp:taxon-name-part taxon-name-part-type="order">Hymenoptera</tp:taxon-name-part></tp:taxon-name>, <tp:taxon-name><tp:taxon-name-part taxon-name-part-type="family">Braconidae</tp:taxon-name-part></tp:taxon-name>) in the Neotropical Region</article-title><source>Zookeys</source><day>08</day><month>4</month><year>2020</year><volume>925</volume><fpage>89</fpage><lpage>140</lpage><pub-id pub-id-type="doi">10.3897/zookeys.925.48457</pub-id></mixed-citation></tp:treatment-meta><tp:nomenclature><tp:taxon-name><object-id xmlns:xlink="http://www.w3.org/1999/xlink" content-type="arpha" xlink:type="simple">FE9FC9AF-0566-52DF-8B58-30DAE2D00C48</object-id>
            <tp:taxon-name-part taxon-name-part-type="genus" reg="Vipio">Vipio</tp:taxon-name-part>
            <tp:taxon-name-part taxon-name-part-type="species" reg="godoyi">godoyi</tp:taxon-name-part>
            <object-id xmlns:xlink="http://www.w3.org/1999/xlink" content-type="zoobank" xlink:type="simple">http://zoobank.org/80C332E5-D2BC-455A-972C-433FDF88E0E8</object-id>
          </tp:taxon-name><tp:taxon-status xmlns:xlink="http://www.w3.org/1999/xlink" xlink:type="simple">sp. nov.</tp:taxon-status><xref ref-type="fig" rid="F9">Figures 9</xref><xref ref-type="fig" rid="F10">, 10</xref></tp:nomenclature><tp:treatment-sec sec-type="type material" id="SECID0EAABG"><title>Type material.</title><p>Holotype ♀, <bold>Costa Rica</bold>, Heredia, Chilamate, 75 m, 25.i.-1989 (Hanson &amp; Godoy) (<named-content xmlns:xlink="http://www.w3.org/1999/xlink" content-type="dwc:institutional_code" xlink:type="simple">ESUW</named-content>). Paratypes: <bold>Costa Rica</bold>: 1 ♂, same data as holotype, except 25.iii.1989. 1 ♂, Alajuela, Rio-Laguna Arenal, 500 m, 14.viii.1988 (Paul Hanson). 2 ♂♂, Limon, Rio Toro Amarillo nr. Guapiles, 19.viii.1964 (G.C. Eickwort); 1 ♂, (same data) (<named-content xmlns:xlink="http://www.w3.org/1999/xlink" content-type="dwc:institutional_code" xlink:type="simple">USNM</named-content>); 1 ♂, Heredia, La Selva Res. Sta., 11–17.vi.1986 (W. Hanson, G. Bohart) (<named-content xmlns:xlink="http://www.w3.org/1999/xlink" content-type="dwc:institutional_code" xlink:type="simple">EMUS</named-content>); 1 ♀, same locality, ii-iv.1993 (P. Hanson), huertos Malaise trap set by G. Wright (<named-content xmlns:xlink="http://www.w3.org/1999/xlink" content-type="dwc:institutional_code" xlink:type="simple">ESUW</named-content>). <bold>Honduras</bold>: 1 ♂, Suyapa MorÀzan, 3.xi.1965 (N.L.H. Krauss) (<named-content xmlns:xlink="http://www.w3.org/1999/xlink" content-type="dwc:institutional_code" xlink:type="simple">USNM</named-content>). <bold>Nicaragua</bold>: 1 ♂, Zelaya, El Recreo, x.1984 (no collector) (<named-content xmlns:xlink="http://www.w3.org/1999/xlink" content-type="dwc:institutional_code" xlink:type="simple">MCZC</named-content>). <bold>Panama</bold>: 1 ♂, C.Z. (Canal Zone) Summit, ix.1946 (N.L.H. Krauss) (<named-content xmlns:xlink="http://www.w3.org/1999/xlink" content-type="dwc:institutional_code" xlink:type="simple">ESUW</named-content>); 1 ♂, same data, except (<named-content xmlns:xlink="http://www.w3.org/1999/xlink" content-type="dwc:institutional_code" xlink:type="simple">USNM</named-content>).</p></tp:treatment-sec><tp:treatment-sec sec-type="diagnosis" id="SECID0EYBBG"><title>Diagnosis.</title><p><italic><tp:taxon-name><tp:taxon-name-part taxon-name-part-type="genus" reg="Vipio">Vipio</tp:taxon-name-part> <tp:taxon-name-part taxon-name-part-type="species" reg="godoyi">godoyi</tp:taxon-name-part></tp:taxon-name></italic> can be recognised by the combination of large propodeal (Fig. <xref ref-type="fig" rid="F10">10A</xref>) and metasomal spiracles (Fig. <xref ref-type="fig" rid="F10">10C</xref>), claw with large pointed basal lobe, strongly laminate T1 dorso-lateral carinae, and short ovipositor and hypopygium.</p></tp:treatment-sec><tp:treatment-sec sec-type="description" id="SECID0ERCBG"><title>Description.</title><p>Holotype ♀ length of body 7.1 mm; fore wing 7.1 mm and of ovipositor 3.8 mm.</p><p><bold><italic>Head.</italic></bold> Antenna, broken, with 47 flagellomeres remaining, median flagellomeres longer than wide; first flagellomere 2.5 × longer than wide, 1.3 × longer than second, the latter 2.0 × longer than wide; clypeus rugulose, clypeal guard setae typical; face minutely punctate, smooth and shiny; head 0.87 × longer than high; <abbrev xmlns:xlink="http://www.w3.org/1999/xlink" xlink:title="head width" id="ABBRID0E4CBG" xlink:type="simple">HW</abbrev>/<abbrev xmlns:xlink="http://www.w3.org/1999/xlink" xlink:title="head height" id="ABBRID0EBDBG" xlink:type="simple">HH</abbrev> 0.8; <abbrev xmlns:xlink="http://www.w3.org/1999/xlink" xlink:title="face height" id="ABBRID0EFDBG" xlink:type="simple">FH</abbrev>/<abbrev xmlns:xlink="http://www.w3.org/1999/xlink" xlink:title="face width" id="ABBRID0EJDBG" xlink:type="simple">FW</abbrev> 0.59; <abbrev xmlns:xlink="http://www.w3.org/1999/xlink" xlink:title="eye height" id="ABBRID0ENDBG" xlink:type="simple">EH</abbrev>/<abbrev xmlns:xlink="http://www.w3.org/1999/xlink" xlink:title="head height" id="ABBRID0ERDBG" xlink:type="simple">HH</abbrev> 0.71; <abbrev xmlns:xlink="http://www.w3.org/1999/xlink" xlink:title="eye height" id="ABBRID0EVDBG" xlink:type="simple">EH</abbrev>/<abbrev xmlns:xlink="http://www.w3.org/1999/xlink" xlink:title="face width" id="ABBRID0EZDBG" xlink:type="simple">FW</abbrev> 1.04; EW/<abbrev xmlns:xlink="http://www.w3.org/1999/xlink" xlink:title="eye height" id="ABBRID0E4DBG" xlink:type="simple">EH</abbrev> 0.77; <abbrev xmlns:xlink="http://www.w3.org/1999/xlink" xlink:title="inter-tentorial distance" id="ABBRID0EBEBG" xlink:type="simple">ITD</abbrev> 1.8 × <abbrev xmlns:xlink="http://www.w3.org/1999/xlink" xlink:title="tentorio-ocular distance" id="ABBRID0EFEBG" xlink:type="simple">TOD</abbrev>; <abbrev xmlns:xlink="http://www.w3.org/1999/xlink" xlink:title="malar space" id="ABBRID0EJEBG" xlink:type="simple">MS</abbrev> 0.3 × <abbrev xmlns:xlink="http://www.w3.org/1999/xlink" xlink:title="eye height" id="ABBRID0ENEBG" xlink:type="simple">EH</abbrev>; third segment of maxillary palpus 3.3 × longer than wide; <abbrev xmlns:xlink="http://www.w3.org/1999/xlink" xlink:title="labiomaxillary complex" id="ABBRID0EREBG" xlink:type="simple">LMC</abbrev> 0.4 × <abbrev xmlns:xlink="http://www.w3.org/1999/xlink" xlink:title="head height" id="ABBRID0EVEBG" xlink:type="simple">HH</abbrev>.</p><p><bold><italic>Mesosoma.</italic></bold> Length of mesosoma 1.7 × height; smooth and shiny; notauli smooth; propodeum smooth, spiracle large, 0.56 × diameter of median ocellus.</p><p><bold><italic>Wings.</italic></bold> Length of fore wing: 1.0 × body length; <abbrev xmlns:xlink="http://www.w3.org/1999/xlink" xlink:title="pterostigma length" id="ABBRID0EHFBG" xlink:type="simple">PL</abbrev>/<abbrev xmlns:xlink="http://www.w3.org/1999/xlink" xlink:title="length of radial cell measured between apex of pterostigma and 3RSb" id="ABBRID0ELFBG" xlink:type="simple">LRC</abbrev> 0.8; <abbrev xmlns:xlink="http://www.w3.org/1999/xlink" xlink:title="maximum width of pterostigma" id="ABBRID0EPFBG" xlink:type="simple">PW</abbrev>/<abbrev xmlns:xlink="http://www.w3.org/1999/xlink" xlink:title="pterostigma length" id="ABBRID0ETFBG" xlink:type="simple">PL</abbrev> 0.25; length of vein 3RSb 0.88 × combined length of r-rs and 3RSa; length of vein 1M 0.7 × length of (RS+M)a; vein 3RSa reaching anterior wing margin 0.71 × distance between apex of pterostigma and wing tip. Hind wing: uniformly setose; apex of vein C+SC+R with two basal hamules.</p><p><bold><italic>Legs.</italic></bold> Claw with pointed basal lobe.</p><p><bold><italic>Metasoma.</italic></bold> First tergite 1.1 × longer than posteriorly wide; raised median area oval, rugulose, with a median longitudinal ridge posteriorly, surrounding area smooth and shiny; dorso-lateral carina laminate, area below smooth and shiny, carina absent above spiracle; T II 1.75 × wider than medially long, longitudinally striate, basal areas smooth and shiny, oblique furrows impressed, striate; T III 1.9 × wider than medially long, longitudinally striate except apex smooth, anterolateral area smooth; all metasomal spiracles large, those of T III 0.57 × the diameter of median ocellus; T IV with short longitudinal striae at base and posterior to anterolateral area, remainder of tergum, smooth and shiny; T V–VII smooth and shiny, mostly retracted; hypopygium barely extending beyond apex of metasoma (Fig. <xref ref-type="fig" rid="F10">10B</xref>); ovipositor 0.54 × body length.</p><p><bold><italic>Colour.</italic></bold> Reddish yellow, except head, including mouthparts and antenna, legs and ovipositor sheath black. Wings black.</p></tp:treatment-sec><tp:treatment-sec sec-type="variation" id="SECID0EQGBG"><title>Variation.</title><p>Paratype males (<italic>N</italic> = 10) as in female, except body length 7.5–7.9 mm; FWL/BL 0.76–0.83; AL/BL 0.8–0.95; <abbrev xmlns:xlink="http://www.w3.org/1999/xlink" xlink:title="head length" id="ABBRID0EYGBG" xlink:type="simple">HL</abbrev>/<abbrev xmlns:xlink="http://www.w3.org/1999/xlink" xlink:title="head height" id="ABBRID0E3GBG" xlink:type="simple">HH</abbrev> 0.8–0.85; <abbrev xmlns:xlink="http://www.w3.org/1999/xlink" xlink:title="eye height" id="ABBRID0EAHBG" xlink:type="simple">EH</abbrev>/<abbrev xmlns:xlink="http://www.w3.org/1999/xlink" xlink:title="head height" id="ABBRID0EEHBG" xlink:type="simple">HH</abbrev> 0.59–0.62; <abbrev xmlns:xlink="http://www.w3.org/1999/xlink" xlink:title="face height" id="ABBRID0EIHBG" xlink:type="simple">FH</abbrev>/<abbrev xmlns:xlink="http://www.w3.org/1999/xlink" xlink:title="face width" id="ABBRID0EMHBG" xlink:type="simple">FW</abbrev> 0.76; <abbrev xmlns:xlink="http://www.w3.org/1999/xlink" xlink:title="eye height" id="ABBRID0EQHBG" xlink:type="simple">EH</abbrev>/<abbrev xmlns:xlink="http://www.w3.org/1999/xlink" xlink:title="face width" id="ABBRID0EUHBG" xlink:type="simple">FW</abbrev> 0.0.87–0.90; EW/<abbrev xmlns:xlink="http://www.w3.org/1999/xlink" xlink:title="eye height" id="ABBRID0EYHBG" xlink:type="simple">EH</abbrev> 0.75–0.77; <abbrev xmlns:xlink="http://www.w3.org/1999/xlink" xlink:title="inter-tentorial distance" id="ABBRID0E3HBG" xlink:type="simple">ITD</abbrev> 1.64–1.79 × <abbrev xmlns:xlink="http://www.w3.org/1999/xlink" xlink:title="tentorio-ocular distance" id="ABBRID0EAIBG" xlink:type="simple">TOD</abbrev>; <abbrev xmlns:xlink="http://www.w3.org/1999/xlink" xlink:title="malar space" id="ABBRID0EEIBG" xlink:type="simple">MS</abbrev> 0.38 × <abbrev xmlns:xlink="http://www.w3.org/1999/xlink" xlink:title="eye height" id="ABBRID0EIIBG" xlink:type="simple">EH</abbrev>; first five flagellomeres 1.8–3.4 × longer than wide; remaining flagellomeres 1.2–1.4 × longer than wide; terminal flagellomere acutely pointed; face smooth and shiny, yellowish white with a black spot above clypeus; third segment of maxillary palpus swollen, 1.9–2.1 × longer than wide; T II-V densely longitudinally striate, striations sometimes absent on posterior part of T V; spiracle of T III of males 0.6–1.0 × the diameter of median ocellus; T VI minutely punctate. Paratype female (<italic>N</italic> = 1) with terminal flagellomere acutely pointed.</p></tp:treatment-sec><tp:treatment-sec sec-type="biology" id="SECID0EOIBG"><title>Biology.</title><p>Unknown.</p></tp:treatment-sec><tp:treatment-sec sec-type="distribution" id="SECID0ETIBG"><title>Distribution and seasonality.</title><p>Costa Rica, Honduras, Nicaragua and Panama. Recorded flying from February through August in Costa Rica, November in Honduras and Panama, and October in Nicaragua. May occur sympatrically with <italic><tp:taxon-name><tp:taxon-name-part taxon-name-part-type="genus" reg="Vipio">V.</tp:taxon-name-part> <tp:taxon-name-part taxon-name-part-type="species" reg="hansoni">hansoni</tp:taxon-name-part></tp:taxon-name></italic> sp. nov. (in one case, specimens of both species were taken from the same Malaise trap sample).</p></tp:treatment-sec><tp:treatment-sec sec-type="comments" id="SECID0EEJBG"><title>Comments.</title><p><italic><tp:taxon-name><tp:taxon-name-part taxon-name-part-type="genus" reg="Vipio">Vipio</tp:taxon-name-part> <tp:taxon-name-part taxon-name-part-type="species" reg="godoyi">godoyi</tp:taxon-name-part></tp:taxon-name></italic> is apparently closely related to <italic><tp:taxon-name><tp:taxon-name-part taxon-name-part-type="genus" reg="Vipio">V.</tp:taxon-name-part> <tp:taxon-name-part taxon-name-part-type="species" reg="hansoni">hansoni</tp:taxon-name-part></tp:taxon-name></italic> sp. nov. based on similar body colour, stout antennae, smooth and shiny propodeum, lamelliform dorsolateral carinae of T I, deeply impressed oblique furrows, oval and posteriorly narrowed raised median area of T I, short hypopygium, and short ovipositors in both species. Females of <italic><tp:taxon-name><tp:taxon-name-part taxon-name-part-type="genus" reg="Vipio">V.</tp:taxon-name-part> <tp:taxon-name-part taxon-name-part-type="species" reg="godoyi">godoyi</tp:taxon-name-part></tp:taxon-name></italic> sp. nov. can be separated from those of <italic><tp:taxon-name><tp:taxon-name-part taxon-name-part-type="genus" reg="Vipio">V.</tp:taxon-name-part> <tp:taxon-name-part taxon-name-part-type="species" reg="hansoni">hansoni</tp:taxon-name-part></tp:taxon-name></italic> sp. nov. by the presence of a pointed basal lobe on claw (absent in <italic><tp:taxon-name><tp:taxon-name-part taxon-name-part-type="genus" reg="Vipio"/><tp:taxon-name-part taxon-name-part-type="species" reg="hansoni">hansoni</tp:taxon-name-part></tp:taxon-name></italic>), and the setosity of ovipositor sheath (Fig. <xref ref-type="fig" rid="F10">10B</xref>). Males of <italic><tp:taxon-name><tp:taxon-name-part taxon-name-part-type="genus" reg="Vipio">V.</tp:taxon-name-part> <tp:taxon-name-part taxon-name-part-type="species" reg="godoyi">godoyi</tp:taxon-name-part></tp:taxon-name></italic> have visibly larger and broader spiracles on metasomal T I-III as compared with those of other species. The diameter of spiracle on T III in males of <italic><tp:taxon-name><tp:taxon-name-part taxon-name-part-type="genus" reg="Vipio">V.</tp:taxon-name-part> <tp:taxon-name-part taxon-name-part-type="species" reg="godoyi">godoyi</tp:taxon-name-part></tp:taxon-name></italic> is 0.6–1.0 × the diameter of median ocellus (0.35 × in <italic><tp:taxon-name><tp:taxon-name-part taxon-name-part-type="genus" reg="Vipio"/><tp:taxon-name-part taxon-name-part-type="species" reg="hansoni">hansoni</tp:taxon-name-part></tp:taxon-name></italic>).</p></tp:treatment-sec><tp:treatment-sec sec-type="etymology" id="SECID0EEMBG"><title>Etymology.</title><p><italic><tp:taxon-name><tp:taxon-name-part taxon-name-part-type="genus" reg="Vipio">Vipio</tp:taxon-name-part> <tp:taxon-name-part taxon-name-part-type="species" reg="godoyi">godoyi</tp:taxon-name-part></tp:taxon-name></italic> is named after Ms. Carolina Godoy, currently of the Instituto Nacional de Biodiversidad (INBio), who assisted with collection of the holotype specimen.</p><fig id="F9" position="float" orientation="portrait"><object-id xmlns:xlink="http://www.w3.org/1999/xlink" content-type="doi" xlink:type="simple">10.3897/zookeys.925.48457.figure9</object-id><object-id xmlns:xlink="http://www.w3.org/1999/xlink" content-type="arpha" xlink:type="simple">00C05111-40EA-5B31-BF46-FE8A0514932A</object-id><label>Figure 9.</label><caption><p>Montaged light micrographs of <italic><tp:taxon-name><tp:taxon-name-part taxon-name-part-type="genus" reg="Vipio">Vipio</tp:taxon-name-part> <tp:taxon-name-part taxon-name-part-type="species" reg="godoyi">godoyi</tp:taxon-name-part></tp:taxon-name></italic> sp. nov. <bold>A</bold> Habitus lateral view <bold>B</bold> face <bold>C</bold> head and anterior mesosoma, postero-lateral view <bold>D</bold> head, dorsal view <bold>E</bold> anterior mesosoma, dorsal view <bold>F</bold> mesosoma, lateral view.</p></caption><graphic xmlns:xlink="http://www.w3.org/1999/xlink" xlink:href="zookeys-925-089-g009.jpg" position="float" orientation="portrait" xlink:type="simple" id="oo_398073.jpg"><uri content-type="original_file" xlink:type="simple">https://binary.pensoft.net/fig/398073</uri></graphic></fig><fig id="F10" position="float" orientation="portrait"><object-id xmlns:xlink="http://www.w3.org/1999/xlink" content-type="doi" xlink:type="simple">10.3897/zookeys.925.48457.figure10</object-id><object-id xmlns:xlink="http://www.w3.org/1999/xlink" content-type="arpha" xlink:type="simple">F113D278-70EC-5DD4-8103-190ADC731001</object-id><label>Figure 10.</label><caption><p>Montaged light micrographs of <italic><tp:taxon-name><tp:taxon-name-part taxon-name-part-type="genus" reg="Vipio">Vipio</tp:taxon-name-part> <tp:taxon-name-part taxon-name-part-type="species" reg="godoyi">godoyi</tp:taxon-name-part></tp:taxon-name></italic> sp. nov. <bold>A</bold> Propodeum, oblique dorsal view <bold>B</bold> metasoma, lateral view <bold>C</bold> metasomal tergites II–III, dorso-lateral view <bold>D</bold> metasomal tergite I, dorso-lateral view <bold>E</bold> metasomal tergites III–IV, postero-dorsal view <bold>F</bold> male paratype, lateral habitus <bold>G</bold> holotype labels <bold>H</bold> labels.</p></caption><graphic xmlns:xlink="http://www.w3.org/1999/xlink" xlink:href="zookeys-925-089-g010.jpg" position="float" orientation="portrait" xlink:type="simple" id="oo_398074.jpg"><uri content-type="original_file" xlink:type="simple">https://binary.pensoft.net/fig/398074</uri></graphic></fig></tp:treatment-sec></tp:taxon-treatment>
