# Supplementary material for: The genus Vipio Latreille (Hymenoptera, Braconidae) in the Neotropical Region
Source: Zookeys. 2020 Apr 8;925:89–140. doi: 10.3897/zookeys.925.48457 (PMC7197264; doi:10.3897/zookeys.925.48457)
Supplement: XML Treatment for Vipio hansoni [file zookeys.925.48457-treatment7.xml]

<!DOCTYPE tp:taxon-treatment
  PUBLIC "-//TaxonX//DTD Taxonomic Treatment Publishing DTD v0 20100105//EN" "tax-treatment-NSO.dtd">
<tp:taxon-treatment xmlns:tp="http://www.plazi.org/taxpub"><tp:treatment-meta><kwd-group><label>Taxon classification</label><kwd><named-content xmlns:xlink="http://www.w3.org/1999/xlink" content-type="kingdom">Animalia</named-content></kwd><kwd><named-content xmlns:xlink="http://www.w3.org/1999/xlink" content-type="order">Hymenoptera</named-content></kwd><kwd><named-content xmlns:xlink="http://www.w3.org/1999/xlink" content-type="family">Braconidae</named-content></kwd></kwd-group><mixed-citation publication-type="journal"><person-group><name><surname>Quicke</surname><given-names>Donald L. J.</given-names></name><name><surname>Shaw</surname><given-names>Scott R.</given-names></name><name><surname>Inayatullah</surname><given-names>Mian</given-names></name><name><surname>Butcher</surname><given-names>Buntika A.</given-names></name></person-group><article-title>The genus <italic><tp:taxon-name><tp:taxon-name-part taxon-name-part-type="genus" reg="Vipio">Vipio</tp:taxon-name-part></tp:taxon-name></italic> Latreille (<tp:taxon-name><tp:taxon-name-part taxon-name-part-type="order">Hymenoptera</tp:taxon-name-part></tp:taxon-name>, <tp:taxon-name><tp:taxon-name-part taxon-name-part-type="family">Braconidae</tp:taxon-name-part></tp:taxon-name>) in the Neotropical Region</article-title><source>Zookeys</source><day>08</day><month>4</month><year>2020</year><volume>925</volume><fpage>89</fpage><lpage>140</lpage><pub-id pub-id-type="doi">10.3897/zookeys.925.48457</pub-id></mixed-citation></tp:treatment-meta><tp:nomenclature><tp:taxon-name><object-id xmlns:xlink="http://www.w3.org/1999/xlink" content-type="arpha" xlink:type="simple">3A6D0858-C4FE-5BBC-ADAB-5A63F6171D46</object-id>
            <tp:taxon-name-part taxon-name-part-type="genus" reg="Vipio">Vipio</tp:taxon-name-part>
            <tp:taxon-name-part taxon-name-part-type="species" reg="hansoni">hansoni</tp:taxon-name-part>
            <object-id xmlns:xlink="http://www.w3.org/1999/xlink" content-type="zoobank" xlink:type="simple">http://zoobank.org/E83AADC3-672A-4A18-A82D-1406A0959557</object-id>
          </tp:taxon-name><tp:taxon-status xmlns:xlink="http://www.w3.org/1999/xlink" xlink:type="simple">sp. nov.</tp:taxon-status><xref ref-type="fig" rid="F11">Figures 11</xref><xref ref-type="fig" rid="F12">, 12</xref></tp:nomenclature><tp:treatment-sec sec-type="type material" id="SECID0ERQBG"><title>Type material.</title><p>Holotype ♀, <bold>Costa Rica</bold>: Limon, Bribri, 4 km NE, ix.1989 (Paul Hanson) (<named-content xmlns:xlink="http://www.w3.org/1999/xlink" content-type="dwc:institutional_code" xlink:type="simple">ESUW</named-content>). Paratypes: <bold>Costa Rica</bold>: 1 ♂, Alajuela, Sta. Clara de San Carlos, 400’, 17.ii.1964 (H.E. Evans) (<named-content xmlns:xlink="http://www.w3.org/1999/xlink" content-type="dwc:institutional_code" xlink:type="simple">MCZC</named-content>); 1 ♂, Heredia, Chilamate, 75 m, 25.iii.1989, (Hanson &amp; Godoy) (<named-content xmlns:xlink="http://www.w3.org/1999/xlink" content-type="dwc:institutional_code" xlink:type="simple">ESUW</named-content>); 1 ♀, Heredia, F. La Selva, 3 km S. Pto. Viejo, 10°26'N, 84°01'W, 31.iii.1980 (H.A. Hespenheide) (<named-content xmlns:xlink="http://www.w3.org/1999/xlink" content-type="dwc:institutional_code" xlink:type="simple">ESUW</named-content>); 1 ♀, same locality, ii-iv.1993 (P. Hanson), huertos Malaise trap set by G. Wright (<named-content xmlns:xlink="http://www.w3.org/1999/xlink" content-type="dwc:institutional_code" xlink:type="simple">ESUW</named-content>).</p></tp:treatment-sec><tp:treatment-sec sec-type="diagnosis" id="SECID0EURBG"><title>Diagnosis.</title><p><italic><tp:taxon-name><tp:taxon-name-part taxon-name-part-type="genus" reg="Vipio">Vipio</tp:taxon-name-part> <tp:taxon-name-part taxon-name-part-type="species" reg="hansoni">hansoni</tp:taxon-name-part></tp:taxon-name></italic> sp. nov. can be recognised by the combination of the predominantly reddish yellow colour, claw with rounded basal lobe, and the presence of two anterior carinae on raised median area of first metasomal tergite.</p></tp:treatment-sec><tp:treatment-sec sec-type="description" id="SECID0EFSBG"><title>Description.</title><p>Holotype ♀ length of body 5.5 mm, of fore wing 5.5 mm and of ovipositor 2.9 mm.</p><p><bold><italic>Head.</italic></bold> Antenna stout, incomplete with 30 flagellomeres remaining; first flagellomere 4.0 × longer than wide; second flagellomere 3.0 × longer than wide; median flagellomeres 1.15–1.2 × longer than wide; first flagellomere 1.5 longer than second; head transverse; face slightly rugulose; clypeus rugulose; clypeal guard setae typical; <abbrev xmlns:xlink="http://www.w3.org/1999/xlink" xlink:title="head length" id="ABBRID0ERSBG" xlink:type="simple">HL</abbrev>/<abbrev xmlns:xlink="http://www.w3.org/1999/xlink" xlink:title="head height" id="ABBRID0EVSBG" xlink:type="simple">HH</abbrev> 0.78; <abbrev xmlns:xlink="http://www.w3.org/1999/xlink" xlink:title="head width" id="ABBRID0EZSBG" xlink:type="simple">HW</abbrev>/<abbrev xmlns:xlink="http://www.w3.org/1999/xlink" xlink:title="head height" id="ABBRID0E4SBG" xlink:type="simple">HH</abbrev> 0.87; <abbrev xmlns:xlink="http://www.w3.org/1999/xlink" xlink:title="face height" id="ABBRID0EBTBG" xlink:type="simple">FH</abbrev>/<abbrev xmlns:xlink="http://www.w3.org/1999/xlink" xlink:title="face width" id="ABBRID0EFTBG" xlink:type="simple">FW</abbrev> 0.69; <abbrev xmlns:xlink="http://www.w3.org/1999/xlink" xlink:title="eye height" id="ABBRID0EJTBG" xlink:type="simple">EH</abbrev>/<abbrev xmlns:xlink="http://www.w3.org/1999/xlink" xlink:title="head height" id="ABBRID0ENTBG" xlink:type="simple">HH</abbrev> 0.7; <abbrev xmlns:xlink="http://www.w3.org/1999/xlink" xlink:title="eye height" id="ABBRID0ERTBG" xlink:type="simple">EH</abbrev>/<abbrev xmlns:xlink="http://www.w3.org/1999/xlink" xlink:title="face width" id="ABBRID0EVTBG" xlink:type="simple">FW</abbrev> 1.15; EW/<abbrev xmlns:xlink="http://www.w3.org/1999/xlink" xlink:title="eye height" id="ABBRID0EZTBG" xlink:type="simple">EH</abbrev> 0.8; <abbrev xmlns:xlink="http://www.w3.org/1999/xlink" xlink:title="inter-tentorial distance" id="ABBRID0E4TBG" xlink:type="simple">ITD</abbrev> 1.65 × <abbrev xmlns:xlink="http://www.w3.org/1999/xlink" xlink:title="tentorio-ocular distance" id="ABBRID0EBUBG" xlink:type="simple">TOD</abbrev>; <abbrev xmlns:xlink="http://www.w3.org/1999/xlink" xlink:title="malar space" id="ABBRID0EFUBG" xlink:type="simple">MS</abbrev> 0.23 × <abbrev xmlns:xlink="http://www.w3.org/1999/xlink" xlink:title="eye height" id="ABBRID0EJUBG" xlink:type="simple">EH</abbrev>; <abbrev xmlns:xlink="http://www.w3.org/1999/xlink" xlink:title="labiomaxillary complex" id="ABBRID0ENUBG" xlink:type="simple">LMC</abbrev> 0.3 × <abbrev xmlns:xlink="http://www.w3.org/1999/xlink" xlink:title="head height" id="ABBRID0ERUBG" xlink:type="simple">HH</abbrev>; third segment of maxillary palpus 4.0 × longer than wide.</p><p><bold><italic>Mesosoma.</italic></bold> Length of mesosoma 1.74 × height; smooth and shiny; notauli smooth; propodeum mostly smooth except slightly rugose posteromedially.</p><p><bold><italic>Wings.</italic></bold> Fore wing: length of fore wing 1.0 × body length. <abbrev xmlns:xlink="http://www.w3.org/1999/xlink" xlink:title="pterostigma length" id="ABBRID0EDVBG" xlink:type="simple">PL</abbrev>/<abbrev xmlns:xlink="http://www.w3.org/1999/xlink" xlink:title="length of radial cell measured between apex of pterostigma and 3RSb" id="ABBRID0EHVBG" xlink:type="simple">LRC</abbrev> 0.87; <abbrev xmlns:xlink="http://www.w3.org/1999/xlink" xlink:title="maximum width of pterostigma" id="ABBRID0ELVBG" xlink:type="simple">PW</abbrev>/<abbrev xmlns:xlink="http://www.w3.org/1999/xlink" xlink:title="pterostigma length" id="ABBRID0EPVBG" xlink:type="simple">PL</abbrev> 0.18; length of vein 3RSb 0.88 × combined length of r-rs and 3RSa; length of vein 1M 0.61 × length of (RS+M)a; vein 3RSa reaching anterior wing margin 0.67 × distance between apex of pterostigma and wing tip. Hind wings: uniformly setose; apex of vein C+SC+R with one basal hamule.</p><p><bold><italic>Legs.</italic></bold> Claw with small, rounded basal lobe.</p><p><bold><italic>Metasoma.</italic></bold> First tergite 1.1 × longer than posteriorly wide, raised median area oval, rugulose, anteriorly with two carinae joining posteriorly and becoming a single median longitudinal carina reaching apex of disc; surrounding area with short transverse carinae; dorso-lateral carina present, area below rugulose; T II 1.7 × wider than long, longitudinally striate, basal areas smooth and shiny, oblique furrow impressed, striate; T III 1.15 × wider than medially long, longitudinally striate, baso-lateral areas smooth and shiny for the most part; T IV longitudinally striate, T V–VII smooth and shiny; hypopygium ending at the apex of metasoma; ovipositor 0.53 × body length.</p><p><bold><italic>Colour.</italic></bold> Reddish yellow except head, legs, propleuron, and ovipositor sheath black. Wings dark brown.</p></tp:treatment-sec><tp:treatment-sec sec-type="variation" id="SECID0EIWBG"><title>Variation.</title><p>Paratype males (n = 2) as in female, except body length 3.3–3.5 mm; antenna with 32 flagellomeres, gradually shortening and widening distally becoming slightly clavate beyond 25<sup>th</sup>; a small and short median longitudinal carina present on face below antennae; <abbrev xmlns:xlink="http://www.w3.org/1999/xlink" xlink:title="head length" id="ABBRID0EQWBG" xlink:type="simple">HL</abbrev>/<abbrev xmlns:xlink="http://www.w3.org/1999/xlink" xlink:title="head height" id="ABBRID0EUWBG" xlink:type="simple">HH</abbrev> 0.88–0.91; <abbrev xmlns:xlink="http://www.w3.org/1999/xlink" xlink:title="eye height" id="ABBRID0EYWBG" xlink:type="simple">EH</abbrev>/<abbrev xmlns:xlink="http://www.w3.org/1999/xlink" xlink:title="head height" id="ABBRID0E3WBG" xlink:type="simple">HH</abbrev> 0.74–0.76; <abbrev xmlns:xlink="http://www.w3.org/1999/xlink" xlink:title="eye height" id="ABBRID0EAXBG" xlink:type="simple">EH</abbrev>/<abbrev xmlns:xlink="http://www.w3.org/1999/xlink" xlink:title="face width" id="ABBRID0EEXBG" xlink:type="simple">FW</abbrev> 1.24–1.27; EW/<abbrev xmlns:xlink="http://www.w3.org/1999/xlink" xlink:title="eye height" id="ABBRID0EIXBG" xlink:type="simple">EH</abbrev> 0.72; <abbrev xmlns:xlink="http://www.w3.org/1999/xlink" xlink:title="inter-tentorial distance" id="ABBRID0EMXBG" xlink:type="simple">ITD</abbrev> 2.8–3.1 × <abbrev xmlns:xlink="http://www.w3.org/1999/xlink" xlink:title="tentorio-ocular distance" id="ABBRID0EQXBG" xlink:type="simple">TOD</abbrev>; <abbrev xmlns:xlink="http://www.w3.org/1999/xlink" xlink:title="malar space" id="ABBRID0EUXBG" xlink:type="simple">MS</abbrev> 0.16–0.20 × <abbrev xmlns:xlink="http://www.w3.org/1999/xlink" xlink:title="eye height" id="ABBRID0EYXBG" xlink:type="simple">EH</abbrev>; T II–V densely longitudinally striate; fore wing length equal to body length; face yellow with a median black spot above clypeus, third segment of maxillary palpus, antenna basally, fore and middle legs yellow. Paratype females (<italic>N</italic> = 2) with terminal flagellomere acutely pointed.</p></tp:treatment-sec><tp:treatment-sec sec-type="host" id="SECID0E5XBG"><title>Host.</title><p>Unknown.</p></tp:treatment-sec><tp:treatment-sec sec-type="distribution" id="SECID0EDYBG"><title>Distribution and seasonality.</title><p>So far recorded only from Limon, Alajuela, and Heredia Provinces in Costa Rica. Specimens were collected in March, April, and September.</p></tp:treatment-sec><tp:treatment-sec sec-type="remarks" id="SECID0EIYBG"><title>Remarks.</title><p>This species is closely related to <italic><tp:taxon-name><tp:taxon-name-part taxon-name-part-type="genus" reg="Vipio">V.</tp:taxon-name-part> <tp:taxon-name-part taxon-name-part-type="species" reg="godoyi">godoyi</tp:taxon-name-part></tp:taxon-name></italic> the explanation given under <italic><tp:taxon-name><tp:taxon-name-part taxon-name-part-type="genus" reg="Vipio"/><tp:taxon-name-part taxon-name-part-type="species" reg="godoyi">godoyi</tp:taxon-name-part></tp:taxon-name></italic> distinguishes both species. This species also is similar to <italic><tp:taxon-name><tp:taxon-name-part taxon-name-part-type="genus" reg="Vipio">V.</tp:taxon-name-part> <tp:taxon-name-part taxon-name-part-type="species" reg="lavignei">lavignei</tp:taxon-name-part></tp:taxon-name></italic> sp. nov., but the comments given under <italic><tp:taxon-name><tp:taxon-name-part taxon-name-part-type="genus" reg="Vipio"/><tp:taxon-name-part taxon-name-part-type="species" reg="lavignei">lavignei</tp:taxon-name-part></tp:taxon-name></italic> separate these species.</p></tp:treatment-sec><tp:treatment-sec sec-type="etymology" id="SECID0EYZBG"><title>Etymology.</title><p><italic><tp:taxon-name><tp:taxon-name-part taxon-name-part-type="genus" reg="Vipio">Vipio</tp:taxon-name-part> <tp:taxon-name-part taxon-name-part-type="species" reg="hansoni">hansoni</tp:taxon-name-part></tp:taxon-name></italic> is named after Professor Paul Hanson, of the Universidad de Costa Rica, who collected the holotype specimen.</p><fig id="F11" position="float" orientation="portrait"><object-id xmlns:xlink="http://www.w3.org/1999/xlink" content-type="doi" xlink:type="simple">10.3897/zookeys.925.48457.figure11</object-id><object-id xmlns:xlink="http://www.w3.org/1999/xlink" content-type="arpha" xlink:type="simple">5D658D30-DA4B-5ABF-8979-DAA65DF26A69</object-id><label>Figure 11.</label><caption><p>Montaged light micrographs of <italic><tp:taxon-name><tp:taxon-name-part taxon-name-part-type="genus" reg="Vipio">Vipio</tp:taxon-name-part> <tp:taxon-name-part taxon-name-part-type="species" reg="hansoni">hansoni</tp:taxon-name-part></tp:taxon-name></italic> sp. nov. <bold>A</bold> Female habitus, lateral view <bold>B</bold> face <bold>C</bold> head and anterior mesosoma, lateral view <bold>D</bold> head, dorsal view <bold>E</bold> anterior mesosoma, dorsal view <bold>F</bold> wings, <bold>G</bold> claw.</p></caption><graphic xmlns:xlink="http://www.w3.org/1999/xlink" xlink:href="zookeys-925-089-g011.jpg" position="float" orientation="portrait" xlink:type="simple" id="oo_398075.jpg"><uri content-type="original_file" xlink:type="simple">https://binary.pensoft.net/fig/398075</uri></graphic></fig><fig id="F12" position="float" orientation="portrait"><object-id xmlns:xlink="http://www.w3.org/1999/xlink" content-type="doi" xlink:type="simple">10.3897/zookeys.925.48457.figure12</object-id><object-id xmlns:xlink="http://www.w3.org/1999/xlink" content-type="arpha" xlink:type="simple">52823588-0BD4-5A72-BB43-1688B17EFD98</object-id><label>Figure 12.</label><caption><p>Montaged light micrographs of <italic><tp:taxon-name><tp:taxon-name-part taxon-name-part-type="genus" reg="Vipio">Vipio</tp:taxon-name-part> <tp:taxon-name-part taxon-name-part-type="species" reg="hansoni">hansoni</tp:taxon-name-part></tp:taxon-name></italic> sp. nov. <bold>A</bold> Mesosoma, lateral view <bold>B</bold> wings and metasoma, lateral view <bold>C</bold> propodeum and metasomal tergite I, lateral view <bold>D</bold> metasoma, oblique dorsal view <bold>E</bold> holotype labels.</p></caption><graphic xmlns:xlink="http://www.w3.org/1999/xlink" xlink:href="zookeys-925-089-g012.jpg" position="float" orientation="portrait" xlink:type="simple" id="oo_398076.jpg"><uri content-type="original_file" xlink:type="simple">https://binary.pensoft.net/fig/398076</uri></graphic></fig></tp:treatment-sec></tp:taxon-treatment>
