# Supplementary material for: The genus Vipio Latreille (Hymenoptera, Braconidae) in the Neotropical Region
Source: Zookeys. 2020 Apr 8;925:89–140. doi: 10.3897/zookeys.925.48457 (PMC7197264; doi:10.3897/zookeys.925.48457)
Supplement: XML Treatment for Vipio lavignei [file zookeys.925.48457-treatment8.xml]

<!DOCTYPE tp:taxon-treatment
  PUBLIC "-//TaxonX//DTD Taxonomic Treatment Publishing DTD v0 20100105//EN" "tax-treatment-NSO.dtd">
<tp:taxon-treatment xmlns:tp="http://www.plazi.org/taxpub"><tp:treatment-meta><kwd-group><label>Taxon classification</label><kwd><named-content xmlns:xlink="http://www.w3.org/1999/xlink" content-type="kingdom">Animalia</named-content></kwd><kwd><named-content xmlns:xlink="http://www.w3.org/1999/xlink" content-type="order">Hymenoptera</named-content></kwd><kwd><named-content xmlns:xlink="http://www.w3.org/1999/xlink" content-type="family">Braconidae</named-content></kwd></kwd-group><mixed-citation publication-type="journal"><person-group><name><surname>Quicke</surname><given-names>Donald L. J.</given-names></name><name><surname>Shaw</surname><given-names>Scott R.</given-names></name><name><surname>Inayatullah</surname><given-names>Mian</given-names></name><name><surname>Butcher</surname><given-names>Buntika A.</given-names></name></person-group><article-title>The genus <italic><tp:taxon-name><tp:taxon-name-part taxon-name-part-type="genus" reg="Vipio">Vipio</tp:taxon-name-part></tp:taxon-name></italic> Latreille (<tp:taxon-name><tp:taxon-name-part taxon-name-part-type="order">Hymenoptera</tp:taxon-name-part></tp:taxon-name>, <tp:taxon-name><tp:taxon-name-part taxon-name-part-type="family">Braconidae</tp:taxon-name-part></tp:taxon-name>) in the Neotropical Region</article-title><source>Zookeys</source><day>08</day><month>4</month><year>2020</year><volume>925</volume><fpage>89</fpage><lpage>140</lpage><pub-id pub-id-type="doi">10.3897/zookeys.925.48457</pub-id></mixed-citation></tp:treatment-meta><tp:nomenclature><tp:taxon-name><object-id xmlns:xlink="http://www.w3.org/1999/xlink" content-type="arpha" xlink:type="simple">8DC8EA29-FB49-5DD0-95E5-ED3171CC395F</object-id>
            <tp:taxon-name-part taxon-name-part-type="genus" reg="Vipio">Vipio</tp:taxon-name-part>
            <tp:taxon-name-part taxon-name-part-type="species" reg="lavignei">lavignei</tp:taxon-name-part>
            <object-id xmlns:xlink="http://www.w3.org/1999/xlink" content-type="zoobank" xlink:type="simple">http://zoobank.org/C069146D-118E-4BB8-BA8C-DA4CCBB12299</object-id>
          </tp:taxon-name><tp:taxon-status xmlns:xlink="http://www.w3.org/1999/xlink" xlink:type="simple">sp. nov.</tp:taxon-status><xref ref-type="fig" rid="F13">Figures 13</xref><xref ref-type="fig" rid="F14">, 14</xref></tp:nomenclature><tp:treatment-sec sec-type="type material" id="SECID0EB5BG"><title>Type material.</title><p>Holotype ♀, <bold>Peru</bold>: Tingo Maria 620, 5–12.x.1964 (C.C. Porter) (<named-content xmlns:xlink="http://www.w3.org/1999/xlink" content-type="dwc:institutional_code" xlink:type="simple">MCZC</named-content>). Paratypes: <bold>Peru</bold>: 1 ♀, Tingo Maria, 20–27.i.1968 (A. Garacia and C. Porter) (<named-content xmlns:xlink="http://www.w3.org/1999/xlink" content-type="dwc:institutional_code" xlink:type="simple">USNM</named-content>). <bold>Argentina</bold>: 1 ♂, Tucuman, Horco, Molle, 18–21.iii.1968 (C.C. Porter) (<named-content xmlns:xlink="http://www.w3.org/1999/xlink" content-type="dwc:institutional_code" xlink:type="simple">MCZC</named-content>); 1 ♂, Tucuman, Orán Abra, Grande, 18.iv–5.v.1969, (C.C. Porter) (<named-content xmlns:xlink="http://www.w3.org/1999/xlink" content-type="dwc:institutional_code" xlink:type="simple">MCZC</named-content>).</p></tp:treatment-sec><tp:treatment-sec sec-type="diagnosis" id="SECID0EB6BG"><title>Diagnosis.</title><p><italic><tp:taxon-name><tp:taxon-name-part taxon-name-part-type="genus" reg="Vipio">Vipio</tp:taxon-name-part> <tp:taxon-name-part taxon-name-part-type="species" reg="lavignei">lavignei</tp:taxon-name-part></tp:taxon-name></italic> can be recognised by the black head and pronotum, rugo-punctate face, and rectangular, dorso-laterally carinate raised median area of first metasomal tergite.</p></tp:treatment-sec><tp:treatment-sec sec-type="description" id="SECID0ES6BG"><title>Description.</title><p>Holotype and paratype ♀, length of body 9.0–9.2 mm, of fore wing 8.2–8.8 mm, of ovipositor (part exserted beyond apex of abdomen) 3.3 mm, and of antenna 8.8 mm.</p><p><bold><italic>Head.</italic></bold> Antenna as long as body, with 49 flagellomeres, median flagellomeres 1.2–1.3 × longer than wide, tapering distally; first flagellomere 4.0 × longer than wide, and 1.2 × longer than second, the latter 3.0 × longer than wide; head sub-transverse; clypeus rugose, carinate dorsally; guard setae typical; face rugo-punctate with a small short ridge below antennae; frons rugulose; remainder of head smooth and shiny; <abbrev xmlns:xlink="http://www.w3.org/1999/xlink" xlink:title="head length" id="ABBRID0E56BG" xlink:type="simple">HL</abbrev> 0.85 × <abbrev xmlns:xlink="http://www.w3.org/1999/xlink" xlink:title="head height" id="ABBRID0EDAAI" xlink:type="simple">HH</abbrev>; <abbrev xmlns:xlink="http://www.w3.org/1999/xlink" xlink:title="head width" id="ABBRID0EHAAI" xlink:type="simple">HW</abbrev>/<abbrev xmlns:xlink="http://www.w3.org/1999/xlink" xlink:title="head height" id="ABBRID0ELAAI" xlink:type="simple">HH</abbrev> 0.93; <abbrev xmlns:xlink="http://www.w3.org/1999/xlink" xlink:title="face height" id="ABBRID0EPAAI" xlink:type="simple">FH</abbrev>/<abbrev xmlns:xlink="http://www.w3.org/1999/xlink" xlink:title="face width" id="ABBRID0ETAAI" xlink:type="simple">FW</abbrev> 0.64; <abbrev xmlns:xlink="http://www.w3.org/1999/xlink" xlink:title="eye height" id="ABBRID0EXAAI" xlink:type="simple">EH</abbrev>/<abbrev xmlns:xlink="http://www.w3.org/1999/xlink" xlink:title="head height" id="ABBRID0E2AAI" xlink:type="simple">HH</abbrev> 0.6; <abbrev xmlns:xlink="http://www.w3.org/1999/xlink" xlink:title="eye height" id="ABBRID0E6AAI" xlink:type="simple">EH</abbrev>/<abbrev xmlns:xlink="http://www.w3.org/1999/xlink" xlink:title="face width" id="ABBRID0EDBAI" xlink:type="simple">FW</abbrev> 0.99. EW/<abbrev xmlns:xlink="http://www.w3.org/1999/xlink" xlink:title="eye height" id="ABBRID0EHBAI" xlink:type="simple">EH</abbrev> 0.8; <abbrev xmlns:xlink="http://www.w3.org/1999/xlink" xlink:title="inter-tentorial distance" id="ABBRID0ELBAI" xlink:type="simple">ITD</abbrev> 1.25 × <abbrev xmlns:xlink="http://www.w3.org/1999/xlink" xlink:title="tentorio-ocular distance" id="ABBRID0EPBAI" xlink:type="simple">TOD</abbrev>; <abbrev xmlns:xlink="http://www.w3.org/1999/xlink" xlink:title="malar space" id="ABBRID0ETBAI" xlink:type="simple">MS</abbrev> 0.47–0.5 × <abbrev xmlns:xlink="http://www.w3.org/1999/xlink" xlink:title="eye height" id="ABBRID0EXBAI" xlink:type="simple">EH</abbrev>; <abbrev xmlns:xlink="http://www.w3.org/1999/xlink" xlink:title="labiomaxillary complex" id="ABBRID0E2BAI" xlink:type="simple">LMC</abbrev> 0.3 × <abbrev xmlns:xlink="http://www.w3.org/1999/xlink" xlink:title="head height" id="ABBRID0E6BAI" xlink:type="simple">HH</abbrev>; third segment of maxillary palpus 4.0 × longer than wide.</p><p><bold><italic>Mesosoma.</italic></bold> Length of mesosoma 1.8 × height. smooth and shiny, except pronotal furrow, crenulate dorsally; notauli smooth; propodeum smooth and shiny.</p><p><bold><italic>Wings.</italic></bold> Fore wing: length of fore wing 0.96 × body length; <abbrev xmlns:xlink="http://www.w3.org/1999/xlink" xlink:title="maximum width of pterostigma" id="ABBRID0ERCAI" xlink:type="simple">PW</abbrev>/<abbrev xmlns:xlink="http://www.w3.org/1999/xlink" xlink:title="pterostigma length" id="ABBRID0EVCAI" xlink:type="simple">PL</abbrev> 0.28; <abbrev xmlns:xlink="http://www.w3.org/1999/xlink" xlink:title="pterostigma length" id="ABBRID0EZCAI" xlink:type="simple">PL</abbrev>/<abbrev xmlns:xlink="http://www.w3.org/1999/xlink" xlink:title="length of radial cell measured between apex of pterostigma and 3RSb" id="ABBRID0E4CAI" xlink:type="simple">LRC</abbrev> 0.71; length of vein 3RSb 1.1 × combined length of r-rs and 3RSa; length of vein 1M 0.82 × length of (RS+M)a; vein 3RSa reaching anterior wing margin 0.74 × distance between apex of pterostigma and wing tip. Hind wing: uniformly setose; apex of vein C+SC+R with one basal hamule.</p><p><bold><italic>Legs.</italic></bold> Claw without pointed basal lobe;</p><p><bold><italic>Metasoma.</italic></bold> First metasomal tergite 1.14 × longer than wide; raised median area rectangular with dorso-lateral carina; slightly rugulose, surrounding area with widely spaced transverse carinae, dorso-lateral carina laminate, area below smooth and shiny; T II 1.8 × wider than long, sparsely longitudinally striate; basal areas smooth and shiny; OF wide, deep, and striate; posterior of tergum smooth; second metasomal suture wide, striate; T III 1.9 × wider than medially long, smooth and shiny posteriorly, baso-lateral areas smooth and shiny for the most part with surrounding area strongly striate; T IV smooth and shiny, except for crenulate transverse basal groove; remainder of metasoma smooth and shiny; hypopygium short, ending at apex of metasoma; ovipositor 0.37 × body length.</p><p><bold><italic>Colour.</italic></bold> Head, including antenna and palpi, prothorax, mesonotum and legs black; a narrow strip surrounding the eye and a small spot behind each eye yellow; metasomal T I–III red with black tinge; T IV–VII reddish black. Wings smoky;</p></tp:treatment-sec><tp:treatment-sec sec-type="variation" id="SECID0EWDAI"><title>Variation.</title><p>Paratype female as in holotype except, length of body 9.2 mm, of fore wing 8.2 mm; face strongly rugose; <abbrev xmlns:xlink="http://www.w3.org/1999/xlink" xlink:title="eye height" id="ABBRID0E3DAI" xlink:type="simple">EH</abbrev>/<abbrev xmlns:xlink="http://www.w3.org/1999/xlink" xlink:title="face width" id="ABBRID0EAEAI" xlink:type="simple">FW</abbrev> 0.70; <abbrev xmlns:xlink="http://www.w3.org/1999/xlink" xlink:title="head width" id="ABBRID0EEEAI" xlink:type="simple">HW</abbrev>/<abbrev xmlns:xlink="http://www.w3.org/1999/xlink" xlink:title="head height" id="ABBRID0EIEAI" xlink:type="simple">HH</abbrev> 0.91; <abbrev xmlns:xlink="http://www.w3.org/1999/xlink" xlink:title="inter-tentorial distance" id="ABBRID0EMEAI" xlink:type="simple">ITD</abbrev> 1.3 × <abbrev xmlns:xlink="http://www.w3.org/1999/xlink" xlink:title="tentorio-ocular distance" id="ABBRID0EQEAI" xlink:type="simple">TOD</abbrev>; mesosoma 1.64 × longer than high; length of fore wing 0.88 × body; <abbrev xmlns:xlink="http://www.w3.org/1999/xlink" xlink:title="pterostigma length" id="ABBRID0EUEAI" xlink:type="simple">PL</abbrev>/<abbrev xmlns:xlink="http://www.w3.org/1999/xlink" xlink:title="length of radial cell measured between apex of pterostigma and 3RSb" id="ABBRID0EYEAI" xlink:type="simple">LRC</abbrev> 0.94; <abbrev xmlns:xlink="http://www.w3.org/1999/xlink" xlink:title="maximum width of pterostigma" id="ABBRID0E3EAI" xlink:type="simple">PW</abbrev>/<abbrev xmlns:xlink="http://www.w3.org/1999/xlink" xlink:title="pterostigma length" id="ABBRID0EAFAI" xlink:type="simple">PL</abbrev> 0.24; length of vein 1M 0.75 × length of (RS+M)a; length of vein 3RSb 1.1 × combined length of r-rs and 3RSa; 3RSa reaching anterior wing margin between apex of pterostigma and wing apex at distance 0.67; T I 1.23 × longer than wide; T II 2.1 × wider than long; T III 2.3 × wider than medially long; yellow spot behind antenna absent;. Paratype males (<italic>N</italic> = 2) as in female, except length of body 7.2 mm; length of fore wing 0.89 × body length; antenna 1.0–1.1 × body length; with 38 or 39 flagellomeres; <abbrev xmlns:xlink="http://www.w3.org/1999/xlink" xlink:title="head length" id="ABBRID0EGFAI" xlink:type="simple">HL</abbrev> 0.89–0.90 × <abbrev xmlns:xlink="http://www.w3.org/1999/xlink" xlink:title="head height" id="ABBRID0EKFAI" xlink:type="simple">HH</abbrev>; <abbrev xmlns:xlink="http://www.w3.org/1999/xlink" xlink:title="face height" id="ABBRID0EOFAI" xlink:type="simple">FH</abbrev>/<abbrev xmlns:xlink="http://www.w3.org/1999/xlink" xlink:title="face width" id="ABBRID0ESFAI" xlink:type="simple">FW</abbrev> 0.67; <abbrev xmlns:xlink="http://www.w3.org/1999/xlink" xlink:title="eye height" id="ABBRID0EWFAI" xlink:type="simple">EH</abbrev>/<abbrev xmlns:xlink="http://www.w3.org/1999/xlink" xlink:title="head height" id="ABBRID0E1FAI" xlink:type="simple">HH</abbrev> 0.62–0.64; EW/<abbrev xmlns:xlink="http://www.w3.org/1999/xlink" xlink:title="eye height" id="ABBRID0E5FAI" xlink:type="simple">EH</abbrev> 0.79; <abbrev xmlns:xlink="http://www.w3.org/1999/xlink" xlink:title="eye height" id="ABBRID0ECGAI" xlink:type="simple">EH</abbrev>/<abbrev xmlns:xlink="http://www.w3.org/1999/xlink" xlink:title="face width" id="ABBRID0EGGAI" xlink:type="simple">FW</abbrev> 0.95; <abbrev xmlns:xlink="http://www.w3.org/1999/xlink" xlink:title="inter-tentorial distance" id="ABBRID0EKGAI" xlink:type="simple">ITD</abbrev> 1.7 × <abbrev xmlns:xlink="http://www.w3.org/1999/xlink" xlink:title="tentorio-ocular distance" id="ABBRID0EOGAI" xlink:type="simple">TOD</abbrev>; <abbrev xmlns:xlink="http://www.w3.org/1999/xlink" xlink:title="malar space" id="ABBRID0ESGAI" xlink:type="simple">MS</abbrev> 0.39 × <abbrev xmlns:xlink="http://www.w3.org/1999/xlink" xlink:title="eye height" id="ABBRID0EWGAI" xlink:type="simple">EH</abbrev>; T II–IV uniformly longitudinally striate.</p></tp:treatment-sec><tp:treatment-sec sec-type="distribution" id="SECID0E1GAI"><title>Distribution and seasonality.</title><p>Argentina and Peru. Two specimens from Argentina were collected in March and May and two from Peru in October.</p></tp:treatment-sec><tp:treatment-sec sec-type="etymology" id="SECID0E6GAI"><title>Etymology.</title><p>Named after UW Professor Emeritus Robert J. Lavigne, in honour of his diverse contributions to entomological research and his role in promoting the insect systematics program at the University of Wyoming.</p></tp:treatment-sec><tp:treatment-sec sec-type="remarks" id="SECID0EEHAI"><title>Remarks.</title><p>This species is apparently closely related to <italic><tp:taxon-name><tp:taxon-name-part taxon-name-part-type="genus" reg="Vipio">V.</tp:taxon-name-part> <tp:taxon-name-part taxon-name-part-type="species" reg="hansoni">hansoni</tp:taxon-name-part></tp:taxon-name></italic> sp. nov. because of its strongly sclerotised metasoma, and wide, deep 2<sup>nd</sup> metasomal suture. <italic><tp:taxon-name><tp:taxon-name-part taxon-name-part-type="genus" reg="Vipio">V.</tp:taxon-name-part> <tp:taxon-name-part taxon-name-part-type="species" reg="lavignei">lavignei</tp:taxon-name-part></tp:taxon-name></italic> can be separated by the rugo-punctate face (smooth and shiny in <italic><tp:taxon-name><tp:taxon-name-part taxon-name-part-type="genus" reg="Vipio"/><tp:taxon-name-part taxon-name-part-type="species" reg="hansoni">hansoni</tp:taxon-name-part></tp:taxon-name></italic> sp. nov.), the black mesonotum (yellow in <italic><tp:taxon-name><tp:taxon-name-part taxon-name-part-type="genus" reg="Vipio"/><tp:taxon-name-part taxon-name-part-type="species" reg="hansoni">hansoni</tp:taxon-name-part></tp:taxon-name></italic>), and the rectangular T I raised median area (oval in <italic><tp:taxon-name><tp:taxon-name-part taxon-name-part-type="genus" reg="Vipio"/><tp:taxon-name-part taxon-name-part-type="species" reg="hansoni">hansoni</tp:taxon-name-part></tp:taxon-name></italic>).</p><fig id="F13" position="float" orientation="portrait"><object-id xmlns:xlink="http://www.w3.org/1999/xlink" content-type="doi" xlink:type="simple">10.3897/zookeys.925.48457.figure13</object-id><object-id xmlns:xlink="http://www.w3.org/1999/xlink" content-type="arpha" xlink:type="simple">0AB400D2-98B4-5E69-9BC1-5ECE8F60C56F</object-id><label>Figure 13.</label><caption><p>Montaged light micrographs of <italic><tp:taxon-name><tp:taxon-name-part taxon-name-part-type="genus" reg="Vipio">Vipio</tp:taxon-name-part> <tp:taxon-name-part taxon-name-part-type="species" reg="lavignei">lavignei</tp:taxon-name-part></tp:taxon-name></italic> sp. nov. <bold>A</bold> Female habitus, lateral view <bold>B</bold> face <bold>C</bold> head and anterior mesosoma, lateral view <bold>D</bold> head, near dorsal view <bold>E</bold> mesosoma and metasomal tergite I, lateral view <bold>F</bold> mesoscutum and scutellum, dorsal view.</p></caption><graphic xmlns:xlink="http://www.w3.org/1999/xlink" xlink:href="zookeys-925-089-g013.jpg" position="float" orientation="portrait" xlink:type="simple" id="oo_398077.jpg"><uri content-type="original_file" xlink:type="simple">https://binary.pensoft.net/fig/398077</uri></graphic></fig><fig id="F14" position="float" orientation="portrait"><object-id xmlns:xlink="http://www.w3.org/1999/xlink" content-type="doi" xlink:type="simple">10.3897/zookeys.925.48457.figure14</object-id><object-id xmlns:xlink="http://www.w3.org/1999/xlink" content-type="arpha" xlink:type="simple">013D6689-08D9-5E0B-8604-9466F8BA27B0</object-id><label>Figure 14.</label><caption><p>Montaged light micrographs of <italic><tp:taxon-name><tp:taxon-name-part taxon-name-part-type="genus" reg="Vipio">Vipio</tp:taxon-name-part> <tp:taxon-name-part taxon-name-part-type="species" reg="lavignei">lavignei</tp:taxon-name-part></tp:taxon-name></italic> sp. nov. <bold>A</bold> Wings <bold>B</bold> propodeum and metasomal tergite I, dorsal view <bold>C</bold> metasomal tergite I, near dorsal view <bold>D</bold> metasoma, dorsal view <bold>E</bold> apex of metasoma, lateral view <bold>F</bold> apex of ovipositor, lateral view.</p></caption><graphic xmlns:xlink="http://www.w3.org/1999/xlink" xlink:href="zookeys-925-089-g014.jpg" position="float" orientation="portrait" xlink:type="simple" id="oo_398078.jpg"><uri content-type="original_file" xlink:type="simple">https://binary.pensoft.net/fig/398078</uri></graphic></fig></tp:treatment-sec></tp:taxon-treatment>
