# Supplementary material for: The genus Vipio Latreille (Hymenoptera, Braconidae) in the Neotropical Region
Source: Zookeys. 2020 Apr 8;925:89–140. doi: 10.3897/zookeys.925.48457 (PMC7197264; doi:10.3897/zookeys.925.48457)
Supplement: XML Treatment for Vipio melanocephalus [file zookeys.925.48457-treatment9.xml]

<!DOCTYPE tp:taxon-treatment
  PUBLIC "-//TaxonX//DTD Taxonomic Treatment Publishing DTD v0 20100105//EN" "tax-treatment-NSO.dtd">
<tp:taxon-treatment xmlns:tp="http://www.plazi.org/taxpub"><tp:treatment-meta><kwd-group><label>Taxon classification</label><kwd><named-content xmlns:xlink="http://www.w3.org/1999/xlink" content-type="kingdom">Animalia</named-content></kwd><kwd><named-content xmlns:xlink="http://www.w3.org/1999/xlink" content-type="order">Hymenoptera</named-content></kwd><kwd><named-content xmlns:xlink="http://www.w3.org/1999/xlink" content-type="family">Braconidae</named-content></kwd></kwd-group><mixed-citation publication-type="journal"><person-group><name><surname>Quicke</surname><given-names>Donald L. J.</given-names></name><name><surname>Shaw</surname><given-names>Scott R.</given-names></name><name><surname>Inayatullah</surname><given-names>Mian</given-names></name><name><surname>Butcher</surname><given-names>Buntika A.</given-names></name></person-group><article-title>The genus <italic><tp:taxon-name><tp:taxon-name-part taxon-name-part-type="genus" reg="Vipio">Vipio</tp:taxon-name-part></tp:taxon-name></italic> Latreille (<tp:taxon-name><tp:taxon-name-part taxon-name-part-type="order">Hymenoptera</tp:taxon-name-part></tp:taxon-name>, <tp:taxon-name><tp:taxon-name-part taxon-name-part-type="family">Braconidae</tp:taxon-name-part></tp:taxon-name>) in the Neotropical Region</article-title><source>Zookeys</source><day>08</day><month>4</month><year>2020</year><volume>925</volume><fpage>89</fpage><lpage>140</lpage><pub-id pub-id-type="doi">10.3897/zookeys.925.48457</pub-id></mixed-citation></tp:treatment-meta><tp:nomenclature><tp:taxon-name><object-id xmlns:xlink="http://www.w3.org/1999/xlink" content-type="arpha" xlink:type="simple">EB8DE0E6-68AA-5C4D-99A1-2CA1057A9C0C</object-id>
            <tp:taxon-name-part taxon-name-part-type="genus" reg="Vipio">Vipio</tp:taxon-name-part>
            <tp:taxon-name-part taxon-name-part-type="species" reg="melanocephalus">melanocephalus</tp:taxon-name-part>
          </tp:taxon-name><tp:taxon-authority>Brullé, 1846</tp:taxon-authority><xref ref-type="fig" rid="F15">Figures 15</xref><xref ref-type="fig" rid="F16">, 16</xref><tp:nomenclature-citation-list><tp:nomenclature-citation><tp:taxon-name>
                <tp:taxon-name-part taxon-name-part-type="genus" reg="Vipio">Vipio</tp:taxon-name-part> <tp:taxon-name-part taxon-name-part-type="species" reg="melanocephalus">melanocephalus</tp:taxon-name-part></tp:taxon-name><comment>Brullé, 1846: 445; Shenefelt, 1978: 1853.</comment></tp:nomenclature-citation></tp:nomenclature-citation-list></tp:nomenclature><tp:treatment-sec sec-type="type material" id="SECID0EBNAI"><title>Type material.</title><p>Holotype ♀, <italic><tp:taxon-name><tp:taxon-name-part taxon-name-part-type="genus" reg="Vipio">Vipio</tp:taxon-name-part> <tp:taxon-name-part taxon-name-part-type="species" reg="melanocephalus">melanocephalus</tp:taxon-name-part></tp:taxon-name></italic> Brullé, 1846, <bold>Brazil</bold>: del Rio-Grande (no other data) (<named-content xmlns:xlink="http://www.w3.org/1999/xlink" content-type="dwc:institutional_code" xlink:type="simple">MNHN</named-content>).</p></tp:treatment-sec><tp:treatment-sec sec-type="material" id="SECID0EZNAI"><title>Additional specimens examined.</title><p><bold>Bolivia</bold>:1 ♀, 3 ♂, Sara (no date) (Steinbach) (<named-content xmlns:xlink="http://www.w3.org/1999/xlink" content-type="dwc:institutional_code" xlink:type="simple">MCZC</named-content>).</p></tp:treatment-sec><tp:treatment-sec sec-type="diagnosis" id="SECID0EGOAI"><title>Diagnosis.</title><p><italic><tp:taxon-name><tp:taxon-name-part taxon-name-part-type="genus" reg="Vipio">Vipio</tp:taxon-name-part> <tp:taxon-name-part taxon-name-part-type="species" reg="melanocephalus">melanocephalus</tp:taxon-name-part></tp:taxon-name></italic> can be recognised by the combination of its size (body length &gt; 1cm), ovipositor length (≥ 2 × body length), largely black head and claw with large, acutely pointed basal lobe.</p></tp:treatment-sec><tp:treatment-sec sec-type="description" id="SECID0EXOAI"><title>Description.</title><p>Females, length of body 10.8–11.5 mm, of fore wing 7.1–7.3 mm, and of ovipositor (part exserted beyond apex of abdomen) 21.0–27.0 mm.</p><p><bold><italic>Head.</italic></bold> Antenna stout; first flagellomere 2.7 × longer than wide, 1.6 × longer than second, the latter 1.4 × longer than wide; (data could not be recorded for other antennal characters because the only available specimen with antenna was dirty and broken); head transverse; clypeal guard setae typical; face slightly rugulose laterally; remainder of head smooth and shiny; <abbrev xmlns:xlink="http://www.w3.org/1999/xlink" xlink:title="head length" id="ABBRID0EDPAI" xlink:type="simple">HL</abbrev> 0.72–0.74 × <abbrev xmlns:xlink="http://www.w3.org/1999/xlink" xlink:title="head height" id="ABBRID0EHPAI" xlink:type="simple">HH</abbrev>; <abbrev xmlns:xlink="http://www.w3.org/1999/xlink" xlink:title="head width" id="ABBRID0ELPAI" xlink:type="simple">HW</abbrev>/<abbrev xmlns:xlink="http://www.w3.org/1999/xlink" xlink:title="head height" id="ABBRID0EPPAI" xlink:type="simple">HH</abbrev> 0.77–0.79; <abbrev xmlns:xlink="http://www.w3.org/1999/xlink" xlink:title="eye height" id="ABBRID0ETPAI" xlink:type="simple">EH</abbrev>/<abbrev xmlns:xlink="http://www.w3.org/1999/xlink" xlink:title="head height" id="ABBRID0EXPAI" xlink:type="simple">HH</abbrev> 0.59–0.61; <abbrev xmlns:xlink="http://www.w3.org/1999/xlink" xlink:title="eye height" id="ABBRID0E2PAI" xlink:type="simple">EH</abbrev>/<abbrev xmlns:xlink="http://www.w3.org/1999/xlink" xlink:title="face width" id="ABBRID0E6PAI" xlink:type="simple">FW</abbrev> 0.81; <abbrev xmlns:xlink="http://www.w3.org/1999/xlink" xlink:title="eye height" id="ABBRID0EDQAI" xlink:type="simple">EH</abbrev>/<abbrev xmlns:xlink="http://www.w3.org/1999/xlink" xlink:title="head height" id="ABBRID0EHQAI" xlink:type="simple">HH</abbrev>; EW/<abbrev xmlns:xlink="http://www.w3.org/1999/xlink" xlink:title="eye height" id="ABBRID0ELQAI" xlink:type="simple">EH</abbrev> 0.81; 0.59–0.60; <abbrev xmlns:xlink="http://www.w3.org/1999/xlink" xlink:title="inter-tentorial distance" id="ABBRID0EPQAI" xlink:type="simple">ITD</abbrev> 1.65 × <abbrev xmlns:xlink="http://www.w3.org/1999/xlink" xlink:title="tentorio-ocular distance" id="ABBRID0ETQAI" xlink:type="simple">TOD</abbrev>; <abbrev xmlns:xlink="http://www.w3.org/1999/xlink" xlink:title="malar space" id="ABBRID0EXQAI" xlink:type="simple">MS</abbrev> 0.39–0.40 × <abbrev xmlns:xlink="http://www.w3.org/1999/xlink" xlink:title="eye height" id="ABBRID0E2QAI" xlink:type="simple">EH</abbrev>; <abbrev xmlns:xlink="http://www.w3.org/1999/xlink" xlink:title="labiomaxillary complex" id="ABBRID0E6QAI" xlink:type="simple">LMC</abbrev> 0.4 × <abbrev xmlns:xlink="http://www.w3.org/1999/xlink" xlink:title="head height" id="ABBRID0EDRAI" xlink:type="simple">HH</abbrev>; third segment of maxillary palp 4 × wider than long.</p><p><bold><italic>Mesosoma.</italic></bold> Length of mesosoma 1.79–1.81 × height; smooth and shiny, except pronotum rugulose dorso-laterally; notauli smooth; propodeum rugose medially, slightly rugulose laterally, smooth or punctate on basal and lateral margins.</p><p><bold><italic>Wings.</italic></bold> Fore wing: length of fore wing 0.61–0.67 × body length; <abbrev xmlns:xlink="http://www.w3.org/1999/xlink" xlink:title="pterostigma length" id="ABBRID0EVRAI" xlink:type="simple">PL</abbrev>/<abbrev xmlns:xlink="http://www.w3.org/1999/xlink" xlink:title="length of radial cell measured between apex of pterostigma and 3RSb" id="ABBRID0EZRAI" xlink:type="simple">LRC</abbrev> 0.75–0.80; length of vein 1M 0.69–0.73 × length of (RS+M)a; length of vein 3RSb 0.83–0.90 × combined length of r-rs and 3RSa; vein 3RSa reaching anterior wing margin between apex of pterostigma and wing apex at distance 0.5–0.53. Hind wing: with glabrous area basally; with one basal hamule.</p><p><bold><italic>Legs.</italic></bold> Claw with pointed basal lobe.</p><p><bold><italic>Metasoma.</italic></bold> First tergite 1.4–1.42 × longer than wide, raised median area oval, rugulose, with smooth anterior area continuing posteriorly as median longitudinal carina, surrounding area with transverse carinae, dorso-lateral carina present; T II –IV longitudinally striate; T II 1.1 × wider than long, basal areas smooth, medio-basal area continuing posteriorly as a median longitudinal carina, oblique furrows strongly impressed; T III 1.2 × wider than medially long, baso-lateral areas present; remainder of metasoma smooth and shiny; hypopygium extending 1.0 mm beyond apex of metasoma; ovipositor 2.0–2.3 × body length.</p><p><bold><italic>Colour.</italic></bold> Predominantly orange; head largely black, face sometimes orange; frons sometimes yellow laterally; antenna rufous or black; labial and maxillary palp reddish black; legs black or reddish black, except fore legs beyond trochanter and middle tarsi orange.</p></tp:treatment-sec><tp:treatment-sec sec-type="variation" id="SECID0ESSAI"><title>Variation.</title><p>Paratype males (<italic>N</italic> = 3) as in female, except length of body 6.5 mm; median flagellomeres longer than wide (antenna broken beyond F43); <abbrev xmlns:xlink="http://www.w3.org/1999/xlink" xlink:title="head length" id="ABBRID0E1SAI" xlink:type="simple">HL</abbrev> 0.86–0.88 × <abbrev xmlns:xlink="http://www.w3.org/1999/xlink" xlink:title="head height" id="ABBRID0E5SAI" xlink:type="simple">HH</abbrev>; <abbrev xmlns:xlink="http://www.w3.org/1999/xlink" xlink:title="eye height" id="ABBRID0ECTAI" xlink:type="simple">EH</abbrev>/<abbrev xmlns:xlink="http://www.w3.org/1999/xlink" xlink:title="head height" id="ABBRID0EGTAI" xlink:type="simple">HH</abbrev> 0.72–0.73; EW/<abbrev xmlns:xlink="http://www.w3.org/1999/xlink" xlink:title="eye height" id="ABBRID0EKTAI" xlink:type="simple">EH</abbrev> 0.80; <abbrev xmlns:xlink="http://www.w3.org/1999/xlink" xlink:title="eye height" id="ABBRID0EOTAI" xlink:type="simple">EH</abbrev>/<abbrev xmlns:xlink="http://www.w3.org/1999/xlink" xlink:title="face width" id="ABBRID0ESTAI" xlink:type="simple">FW</abbrev> 1.03–1.06; <abbrev xmlns:xlink="http://www.w3.org/1999/xlink" xlink:title="face height" id="ABBRID0EWTAI" xlink:type="simple">FH</abbrev>/<abbrev xmlns:xlink="http://www.w3.org/1999/xlink" xlink:title="face width" id="ABBRID0E1TAI" xlink:type="simple">FW</abbrev> 0.5–0.52; <abbrev xmlns:xlink="http://www.w3.org/1999/xlink" xlink:title="inter-tentorial distance" id="ABBRID0E5TAI" xlink:type="simple">ITD</abbrev> 2.5 × <abbrev xmlns:xlink="http://www.w3.org/1999/xlink" xlink:title="tentorio-ocular distance" id="ABBRID0ECUAI" xlink:type="simple">TOD</abbrev>; <abbrev xmlns:xlink="http://www.w3.org/1999/xlink" xlink:title="malar space" id="ABBRID0EGUAI" xlink:type="simple">MS</abbrev> 0.18 × <abbrev xmlns:xlink="http://www.w3.org/1999/xlink" xlink:title="eye height" id="ABBRID0EKUAI" xlink:type="simple">EH</abbrev>; punctation on pronotal furrow sometimes extends laterally; T V striate; face yellowish or reddish white with a reddish brown triangular spot above clypeus; frons yellow, remainder of head black; legs yellow to black;.</p></tp:treatment-sec><tp:treatment-sec sec-type="remarks" id="SECID0EOUAI"><title>Remarks.</title><p>This species is similar to <italic><tp:taxon-name><tp:taxon-name-part taxon-name-part-type="genus" reg="Vipio">V.</tp:taxon-name-part> <tp:taxon-name-part taxon-name-part-type="species" reg="fiebrigi">fiebrigi</tp:taxon-name-part></tp:taxon-name></italic> Bréthes, but can be readily separated by the characters discussed under <italic><tp:taxon-name><tp:taxon-name-part taxon-name-part-type="genus" reg="Vipio">V.</tp:taxon-name-part> <tp:taxon-name-part taxon-name-part-type="species" reg="fiebrigi">fiebrigi</tp:taxon-name-part></tp:taxon-name></italic>.</p><fig id="F15" position="float" orientation="portrait"><object-id xmlns:xlink="http://www.w3.org/1999/xlink" content-type="doi" xlink:type="simple">10.3897/zookeys.925.48457.figure15</object-id><object-id xmlns:xlink="http://www.w3.org/1999/xlink" content-type="arpha" xlink:type="simple">33D33851-762B-56B4-98A7-B1A9997E3C8C</object-id><label>Figure 15.</label><caption><p>Montaged light micrographs of <italic><tp:taxon-name><tp:taxon-name-part taxon-name-part-type="genus" reg="Vipio">Vipio</tp:taxon-name-part> <tp:taxon-name-part taxon-name-part-type="species" reg="melanocephalus">melanocephalus</tp:taxon-name-part></tp:taxon-name></italic>. <bold>A</bold> Female habitus, lateral view <bold>B</bold> face <bold>C</bold> head and anterior mesosoma, lateral view <bold>D</bold> head, dorsal view <bold>E</bold> mesosoma, lateral view <bold>F</bold> anterior mesosoma, dorsal view.</p></caption><graphic xmlns:xlink="http://www.w3.org/1999/xlink" xlink:href="zookeys-925-089-g015.jpg" position="float" orientation="portrait" xlink:type="simple" id="oo_398079.jpg"><uri content-type="original_file" xlink:type="simple">https://binary.pensoft.net/fig/398079</uri></graphic></fig><fig id="F16" position="float" orientation="portrait"><object-id xmlns:xlink="http://www.w3.org/1999/xlink" content-type="doi" xlink:type="simple">10.3897/zookeys.925.48457.figure16</object-id><object-id xmlns:xlink="http://www.w3.org/1999/xlink" content-type="arpha" xlink:type="simple">CCAA7FF2-605E-5794-AC62-C22A81A2CC5F</object-id><label>Figure 16.</label><caption><p>Montaged light micrographs of <italic><tp:taxon-name><tp:taxon-name-part taxon-name-part-type="genus" reg="Vipio">Vipio</tp:taxon-name-part> <tp:taxon-name-part taxon-name-part-type="species" reg="melanocephalus">melanocephalus</tp:taxon-name-part></tp:taxon-name></italic>. <bold>A</bold> Wings <bold>B</bold> propodeum and metasomal tergite I, near dorsal view <bold>C</bold> metasomal tergites II–V, lateral view <bold>D</bold> apex of metasoma and hypopygium, lateral view <bold>E</bold> data label.</p></caption><graphic xmlns:xlink="http://www.w3.org/1999/xlink" xlink:href="zookeys-925-089-g016.jpg" position="float" orientation="portrait" xlink:type="simple" id="oo_398080.jpg"><uri content-type="original_file" xlink:type="simple">https://binary.pensoft.net/fig/398080</uri></graphic></fig></tp:treatment-sec></tp:taxon-treatment>
