# Supplementary material for: The genus Vipio Latreille (Hymenoptera, Braconidae) in the Neotropical Region
Source: Zookeys. 2020 Apr 8;925:89–140. doi: 10.3897/zookeys.925.48457 (PMC7197264; doi:10.3897/zookeys.925.48457)
Supplement: XML Treatment for Vipio paraguayensis [file zookeys.925.48457-treatment10.xml]

<!DOCTYPE tp:taxon-treatment
  PUBLIC "-//TaxonX//DTD Taxonomic Treatment Publishing DTD v0 20100105//EN" "tax-treatment-NSO.dtd">
<tp:taxon-treatment xmlns:tp="http://www.plazi.org/taxpub"><tp:treatment-meta><kwd-group><label>Taxon classification</label><kwd><named-content xmlns:xlink="http://www.w3.org/1999/xlink" content-type="kingdom">Animalia</named-content></kwd><kwd><named-content xmlns:xlink="http://www.w3.org/1999/xlink" content-type="order">Hymenoptera</named-content></kwd><kwd><named-content xmlns:xlink="http://www.w3.org/1999/xlink" content-type="family">Braconidae</named-content></kwd></kwd-group><mixed-citation publication-type="journal"><person-group><name><surname>Quicke</surname><given-names>Donald L. J.</given-names></name><name><surname>Shaw</surname><given-names>Scott R.</given-names></name><name><surname>Inayatullah</surname><given-names>Mian</given-names></name><name><surname>Butcher</surname><given-names>Buntika A.</given-names></name></person-group><article-title>The genus <italic><tp:taxon-name><tp:taxon-name-part taxon-name-part-type="genus" reg="Vipio">Vipio</tp:taxon-name-part></tp:taxon-name></italic> Latreille (<tp:taxon-name><tp:taxon-name-part taxon-name-part-type="order">Hymenoptera</tp:taxon-name-part></tp:taxon-name>, <tp:taxon-name><tp:taxon-name-part taxon-name-part-type="family">Braconidae</tp:taxon-name-part></tp:taxon-name>) in the Neotropical Region</article-title><source>Zookeys</source><day>08</day><month>4</month><year>2020</year><volume>925</volume><fpage>89</fpage><lpage>140</lpage><pub-id pub-id-type="doi">10.3897/zookeys.925.48457</pub-id></mixed-citation></tp:treatment-meta><tp:nomenclature><tp:taxon-name><object-id xmlns:xlink="http://www.w3.org/1999/xlink" content-type="arpha" xlink:type="simple">9DBCE4D9-6B47-5F39-BF77-720E0630BD46</object-id>
            <tp:taxon-name-part taxon-name-part-type="genus" reg="Vipio">Vipio</tp:taxon-name-part>
            <tp:taxon-name-part taxon-name-part-type="species" reg="paraguayensis">paraguayensis</tp:taxon-name-part>
          </tp:taxon-name><tp:taxon-authority>Szépligeti, 1906</tp:taxon-authority><xref ref-type="fig" rid="F17">Figures 17</xref><xref ref-type="fig" rid="F18">, 18</xref><xref ref-type="fig" rid="F19">, 19</xref><tp:nomenclature-citation-list><tp:nomenclature-citation><tp:taxon-name>
                <tp:taxon-name-part taxon-name-part-type="genus" reg="Vipio">Vipio</tp:taxon-name-part> <tp:taxon-name-part taxon-name-part-type="species" reg="paraguayensis">paraguayensis</tp:taxon-name-part></tp:taxon-name><comment>Szépligeti, 1906: 157; Shenefelt, 1978: 1857.</comment></tp:nomenclature-citation></tp:nomenclature-citation-list></tp:nomenclature><tp:treatment-sec sec-type="type material" id="SECID0ENZAI"><title>Type material.</title><p>Holotype ♀, <italic><tp:taxon-name><tp:taxon-name-part taxon-name-part-type="genus" reg="Vipio">Vipio</tp:taxon-name-part> <tp:taxon-name-part taxon-name-part-type="species" reg="paraguayensis">paraguayensis</tp:taxon-name-part></tp:taxon-name></italic><xref ref-type="bibr" rid="B26">Szépligeti 1906</xref>, <bold>Paraguay</bold>, Villa Encarnacion, 7.xii.1904 (Schrottky) (<named-content xmlns:xlink="http://www.w3.org/1999/xlink" content-type="dwc:institutional_code" xlink:type="simple">HNHM</named-content> type No. 832).</p></tp:treatment-sec><tp:treatment-sec sec-type="material" id="SECID0EJ1AI"><title>Additional material examined.</title><p><bold>Argentina</bold>: 1 ♀, Buenos Aires, 1.i.1950 (J. Foerster) (<named-content xmlns:xlink="http://www.w3.org/1999/xlink" content-type="dwc:institutional_code" xlink:type="simple">USNM</named-content>); 1 ♀, Buenos Aires, San Clement del Tuyu, xi.1950 (J. Foerster) (<named-content xmlns:xlink="http://www.w3.org/1999/xlink" content-type="dwc:institutional_code" xlink:type="simple">CNCI</named-content>); 1 female, Pronunciamiento Entre Rios, ii.1965 (<named-content xmlns:xlink="http://www.w3.org/1999/xlink" content-type="dwc:institutional_code" xlink:type="simple">CNCI</named-content>); 1 ♀, Tucuman, Va. Padro Monte-R. Nio, 25.iv.1966 (C.C. Porter) (<named-content xmlns:xlink="http://www.w3.org/1999/xlink" content-type="dwc:institutional_code" xlink:type="simple">USNM</named-content>); 1 ♀, La Plata, Fac., Agronomia, 22.xii.1968 (C.C. Porter) (<named-content xmlns:xlink="http://www.w3.org/1999/xlink" content-type="dwc:institutional_code" xlink:type="simple">USNM</named-content>). <bold>Bolivia</bold>: 3 ♀♀, Corolco (<named-content xmlns:xlink="http://www.w3.org/1999/xlink" content-type="dwc:institutional_code" xlink:type="simple">HNHM</named-content>); 1 ♂, Corolco, 1800 m, 3–8.xii.1955 (L.E. Pena) (<named-content xmlns:xlink="http://www.w3.org/1999/xlink" content-type="dwc:institutional_code" xlink:type="simple">CNCI</named-content>). <bold>Brazil</bold>: 3 ♀♀, Nova Teutonia 27°11'S, 52°23'W 300–500 m, vii-xi.1968 (F. Plaumann) (<named-content xmlns:xlink="http://www.w3.org/1999/xlink" content-type="dwc:institutional_code" xlink:type="simple">CNCI</named-content>). <bold>Chile</bold>: 1 ♀, Conesa, Rio Negro, i.1954 (F.H. Waltz) (<named-content xmlns:xlink="http://www.w3.org/1999/xlink" content-type="dwc:institutional_code" xlink:type="simple">USNM</named-content>). <bold>Colombia</bold>: 1 ♀, Cundinamarca Monterredondo, 10.xii.1958 (J. Foerster) (<named-content xmlns:xlink="http://www.w3.org/1999/xlink" content-type="dwc:institutional_code" xlink:type="simple">USNM</named-content>). <bold>Trinidad</bold>: 1 ♂, Port of Spain (W.S. Brooks); 1 ♀, “1–9” Maracas, xii.1977, malaise trap (<named-content xmlns:xlink="http://www.w3.org/1999/xlink" content-type="dwc:institutional_code" xlink:type="simple">CNCI</named-content>); 3 ♀, Curepe, 10.iii.1978, 28.iii.1978, 6.xii.1967; 1 ♀, San Andrew, nr. Valencia 23.iii.1985 (G.F. &amp; J.F. Hevel) (<named-content xmlns:xlink="http://www.w3.org/1999/xlink" content-type="dwc:institutional_code" xlink:type="simple">CNCI</named-content>); 1 ♀, Cocos Bay, 28–29.vi.1982 (J.M. Carpenter &amp; J.S. Edgerly) (<named-content xmlns:xlink="http://www.w3.org/1999/xlink" content-type="dwc:institutional_code" xlink:type="simple">USNM</named-content>); 1 ♀, Caranege, 14.x.1918 (Harold &amp; Morrison) (<named-content xmlns:xlink="http://www.w3.org/1999/xlink" content-type="dwc:institutional_code" xlink:type="simple">USNM</named-content>); 1 ♀, St. Augustine, 2.iii.1953 (F.J. Simmonds) (<named-content xmlns:xlink="http://www.w3.org/1999/xlink" content-type="dwc:institutional_code" xlink:type="simple">USNM</named-content>); 1 ♂, Aripo Savana, 26.x.1918 (Harold &amp; Morrison) (<named-content xmlns:xlink="http://www.w3.org/1999/xlink" content-type="dwc:institutional_code" xlink:type="simple">USNM</named-content>); 2 ♂, Aripo Cumuto (R. Thaxter) (<named-content xmlns:xlink="http://www.w3.org/1999/xlink" content-type="dwc:institutional_code" xlink:type="simple">USNM</named-content>). <bold>Venezuela</bold>: 1 ♂, El Tucuco, 200 m 19.iv.1981 (L. Masner) (<named-content xmlns:xlink="http://www.w3.org/1999/xlink" content-type="dwc:institutional_code" xlink:type="simple">USNM</named-content>).</p></tp:treatment-sec><tp:treatment-sec sec-type="diagnosis" id="SECID0EX4AI"><title>Diagnosis.</title><p>May be distinguished from other Neotropical <italic><tp:taxon-name><tp:taxon-name-part taxon-name-part-type="genus" reg="Vipio">Vipio</tp:taxon-name-part></tp:taxon-name></italic> species by the combination of long ovipositor (1.5–1.9 × body length), presence of an acutely pointed basal lobe to claw and a short mid-anterior, rather wide, carina on the propodeum.</p></tp:treatment-sec><tp:treatment-sec sec-type="description" id="SECID0EE5AI"><title>Description.</title><p><bold>Females</bold>, length of body 5.6–8.4 mm, of fore wing 4.6–6.8 mm, of ovipositor (part exserted beyond apex of abdomen) 6.4–10.2 mm and of antenna 4.5–7.0 mm.</p><p><bold><italic>Head.</italic></bold> Antenna robust, 0.85–0.87 × body length, with 42–48 flagellomeres; first flagellomere 1.5–1.6 × longer than second, 2.0 × longer than wide; second flagellomere 1.6 × longer than wide; median flagellomeres quadrate; distal flagellomeres wider than long, except terminal flagellomere longer than wide, with apex bluntly rounded; head sub-transverse; face uniformly punctate, rarely rugulose laterally, remainder of head smooth and shiny; clypeus higher in profile, slightly rugulose, clypeal guard setae typical; <abbrev xmlns:xlink="http://www.w3.org/1999/xlink" xlink:title="head length" id="ABBRID0ET5AI" xlink:type="simple">HL</abbrev> 0.8–0.87 × <abbrev xmlns:xlink="http://www.w3.org/1999/xlink" xlink:title="head height" id="ABBRID0EX5AI" xlink:type="simple">HH</abbrev>; <abbrev xmlns:xlink="http://www.w3.org/1999/xlink" xlink:title="head width" id="ABBRID0E25AI" xlink:type="simple">HW</abbrev>/<abbrev xmlns:xlink="http://www.w3.org/1999/xlink" xlink:title="head height" id="ABBRID0E65AI" xlink:type="simple">HH</abbrev> 0.87–0.9; <abbrev xmlns:xlink="http://www.w3.org/1999/xlink" xlink:title="face height" id="ABBRID0ED6AI" xlink:type="simple">FH</abbrev>/<abbrev xmlns:xlink="http://www.w3.org/1999/xlink" xlink:title="face width" id="ABBRID0EH6AI" xlink:type="simple">FW</abbrev> 0.47–0.49; <abbrev xmlns:xlink="http://www.w3.org/1999/xlink" xlink:title="eye height" id="ABBRID0EL6AI" xlink:type="simple">EH</abbrev>/<abbrev xmlns:xlink="http://www.w3.org/1999/xlink" xlink:title="head height" id="ABBRID0EP6AI" xlink:type="simple">HH</abbrev> 0.67–0.70; <abbrev xmlns:xlink="http://www.w3.org/1999/xlink" xlink:title="eye height" id="ABBRID0ET6AI" xlink:type="simple">EH</abbrev>/<abbrev xmlns:xlink="http://www.w3.org/1999/xlink" xlink:title="face width" id="ABBRID0EX6AI" xlink:type="simple">FW</abbrev> 0.70–0.94; EW/<abbrev xmlns:xlink="http://www.w3.org/1999/xlink" xlink:title="eye height" id="ABBRID0E26AI" xlink:type="simple">EH</abbrev> 0.78–0.8; <abbrev xmlns:xlink="http://www.w3.org/1999/xlink" xlink:title="inter-tentorial distance" id="ABBRID0E66AI" xlink:type="simple">ITD</abbrev> 1.7 × <abbrev xmlns:xlink="http://www.w3.org/1999/xlink" xlink:title="tentorio-ocular distance" id="ABBRID0EDABI" xlink:type="simple">TOD</abbrev>; <abbrev xmlns:xlink="http://www.w3.org/1999/xlink" xlink:title="malar space" id="ABBRID0EHABI" xlink:type="simple">MS</abbrev> 0.3–0.35 × <abbrev xmlns:xlink="http://www.w3.org/1999/xlink" xlink:title="eye height" id="ABBRID0ELABI" xlink:type="simple">EH</abbrev>; <abbrev xmlns:xlink="http://www.w3.org/1999/xlink" xlink:title="labiomaxillary complex" id="ABBRID0EPABI" xlink:type="simple">LMC</abbrev> 0.3 × <abbrev xmlns:xlink="http://www.w3.org/1999/xlink" xlink:title="head height" id="ABBRID0ETABI" xlink:type="simple">HH</abbrev>; third segment of maxillary palpus 4.0 × longer than wide.</p><p><bold><italic>Mesosoma.</italic></bold> Length of mesosoma 1.78–1.8 × height; pronotum smooth and shiny, except at furrow, punctate dorso-laterally; notauli smooth; propodeum smooth and punctate laterally with a shallow median furrow, having a basally smooth median longitudinal carina.</p><p><bold><italic>Wings.</italic></bold> Fore wing: length of fore wing 0.75–0.80 × body length; <abbrev xmlns:xlink="http://www.w3.org/1999/xlink" xlink:title="pterostigma length" id="ABBRID0EFBBI" xlink:type="simple">PL</abbrev>/<abbrev xmlns:xlink="http://www.w3.org/1999/xlink" xlink:title="length of radial cell measured between apex of pterostigma and 3RSb" id="ABBRID0EJBBI" xlink:type="simple">LRC</abbrev> 0.92–0.94, <abbrev xmlns:xlink="http://www.w3.org/1999/xlink" xlink:title="maximum width of pterostigma" id="ABBRID0ENBBI" xlink:type="simple">PW</abbrev>/<abbrev xmlns:xlink="http://www.w3.org/1999/xlink" xlink:title="pterostigma length" id="ABBRID0ERBBI" xlink:type="simple">PL</abbrev> 0.24–0.27; length of vein 3RSb 0.91–0.95 × combined length of r-rs and 3RSa; length of vein 1M 0.62–0.64 × length of (RS+M)a; 3RSa reaching anterior wing margin between apex of pterostigma and wing apex at distance 0.53–0.57. Hind wing: uniformly setose or with sparse setosity basally; apex of C+SC+R with one basal hamule.</p><p><bold><italic>Legs.</italic></bold> Claw with pointed basal lobe.</p><p><bold><italic>Metasoma.</italic></bold> T I 1.34–1.38 × longer than wide, raised median area oval, anterior smooth area narrowing posteriorly, becoming a median longitudinal carina with short transverse carinae posteriorly; carinate at lateral margin; surrounding area with short transverse striae; dorso-lateral carina present, area below crenulate; T II 1.35–1.50 × wider than long, baso-lateral areas smooth and triangular; baso-medial area becoming a median longitudinal carina posteriorly and reaching a small raised smooth area at the apex of tergum; remainder of the tergum longitudinally striate, oblique furrows impressed, striate; T III 1.3–1.7 × wider than medially long longitudinally striate, baso-lateral areas distinct; T IV longitudinally striate with small baso-lateral area; T V–VII smooth and shiny; hypopygium extending 0.4–0.7 mm beyond apex of metasoma; ovipositor 1.1–1.4 × body length.</p><p><bold><italic>Colour.</italic></bold> Black and reddish yellow; face black or reddish black; base of mandible, and a narrow strip around eyes yellow; remainder of head black; pronotum dorsally (sometimes), propleuron (sometimes), mesopleuron, scutellum (except edges), propodeum, metapleuron, legs, metasomal T V–VII, ovipositor sheath black; remainder of body reddish yellow. Wings smoky, pterostigma yellowish brown.</p><p><bold>Male.</bold> As in female, except length of body 4.3–6.4 mm, of fore wing 0.89–0.94 × body length; antenna with 36–46 flagellomeres, all flagellomeres longer than wide, except distal 5 or 6 which gradually become clavate (Fig. <xref ref-type="fig" rid="F19">19</xref>); <abbrev xmlns:xlink="http://www.w3.org/1999/xlink" xlink:title="head length" id="ABBRID0ESCBI" xlink:type="simple">HL</abbrev> 0.83–0.87 × <abbrev xmlns:xlink="http://www.w3.org/1999/xlink" xlink:title="head height" id="ABBRID0EWCBI" xlink:type="simple">HH</abbrev>; <abbrev xmlns:xlink="http://www.w3.org/1999/xlink" xlink:title="eye height" id="ABBRID0E1CBI" xlink:type="simple">EH</abbrev>/<abbrev xmlns:xlink="http://www.w3.org/1999/xlink" xlink:title="head height" id="ABBRID0E5CBI" xlink:type="simple">HH</abbrev> 0.88–0.90; <abbrev xmlns:xlink="http://www.w3.org/1999/xlink" xlink:title="eye height" id="ABBRID0ECDBI" xlink:type="simple">EH</abbrev>/<abbrev xmlns:xlink="http://www.w3.org/1999/xlink" xlink:title="face width" id="ABBRID0EGDBI" xlink:type="simple">FW</abbrev> 0.85–0.87; <abbrev xmlns:xlink="http://www.w3.org/1999/xlink" xlink:title="face height" id="ABBRID0EKDBI" xlink:type="simple">FH</abbrev>/<abbrev xmlns:xlink="http://www.w3.org/1999/xlink" xlink:title="face width" id="ABBRID0EODBI" xlink:type="simple">FW</abbrev> 0.56–0.59; <abbrev xmlns:xlink="http://www.w3.org/1999/xlink" xlink:title="inter-tentorial distance" id="ABBRID0ESDBI" xlink:type="simple">ITD</abbrev> 3.0 × <abbrev xmlns:xlink="http://www.w3.org/1999/xlink" xlink:title="tentorio-ocular distance" id="ABBRID0EWDBI" xlink:type="simple">TOD</abbrev>; <abbrev xmlns:xlink="http://www.w3.org/1999/xlink" xlink:title="malar space" id="ABBRID0E1DBI" xlink:type="simple">MS</abbrev> 0.14–0.16 × <abbrev xmlns:xlink="http://www.w3.org/1999/xlink" xlink:title="eye height" id="ABBRID0E5DBI" xlink:type="simple">EH</abbrev>; EW/<abbrev xmlns:xlink="http://www.w3.org/1999/xlink" xlink:title="eye height" id="ABBRID0ECEBI" xlink:type="simple">EH</abbrev> 0.61; face smooth and shiny, yellowish white with a black spot above clypeus; segments 2 and 3 of maxillary palp distinctly expanded.</p></tp:treatment-sec><tp:treatment-sec sec-type="remarks" id="SECID0EGEBI"><title>Remarks.</title><p><italic><tp:taxon-name><tp:taxon-name-part taxon-name-part-type="genus" reg="Vipio">Vipio</tp:taxon-name-part> <tp:taxon-name-part taxon-name-part-type="species" reg="paraguayensis">paraguayensis</tp:taxon-name-part></tp:taxon-name></italic> can be easily recognised by the combination of the presence of a pointed basal lobe on the claw, the presence of a median longitudinal carina on the propodeum, the densely striate T II–IV, and the long ovipositor. Based on the presence of the median longitudinal carina on propodeum, this species may be closely related to <italic><tp:taxon-name><tp:taxon-name-part taxon-name-part-type="genus" reg="Vipio">V.</tp:taxon-name-part> <tp:taxon-name-part taxon-name-part-type="species" reg="boliviensis">boliviensis</tp:taxon-name-part></tp:taxon-name></italic> sp. nov. However, the presence of a pointed basal lobe on the claw, longitudinal striations on the metasoma, and longer hypopygium in <italic><tp:taxon-name><tp:taxon-name-part taxon-name-part-type="genus" reg="Vipio"/><tp:taxon-name-part taxon-name-part-type="species" reg="paraguayensis">paraguayensis</tp:taxon-name-part></tp:taxon-name></italic> separate it from <italic><tp:taxon-name><tp:taxon-name-part taxon-name-part-type="genus" reg="Vipio"/><tp:taxon-name-part taxon-name-part-type="species" reg="boliviensis">boliviensis</tp:taxon-name-part></tp:taxon-name></italic> sp. nov. (in which the basal lobe of the claw is rounded, T III and IV are transversely striated, and the hypopygium is short). Males of this species can be confused with males of <italic><tp:taxon-name><tp:taxon-name-part taxon-name-part-type="genus" reg="Vipio">V.</tp:taxon-name-part> <tp:taxon-name-part taxon-name-part-type="species" reg="belfragei">belfragei</tp:taxon-name-part></tp:taxon-name></italic> because of the expanded third and fourth maxillary segments, but the clavate antenna in <italic><tp:taxon-name><tp:taxon-name-part taxon-name-part-type="genus" reg="Vipio"/><tp:taxon-name-part taxon-name-part-type="species" reg="paraguayensis">paraguayensis</tp:taxon-name-part></tp:taxon-name></italic> (as opposed to a filiform antenna in <italic><tp:taxon-name><tp:taxon-name-part taxon-name-part-type="genus" reg="Vipio"/><tp:taxon-name-part taxon-name-part-type="species" reg="belfragei">belfragei</tp:taxon-name-part></tp:taxon-name></italic>) readily separate these two species. Another useful character is the presence of a median longitudinal carina on the propodeum in this species, as opposed to several short carinae posteriorly in <italic><tp:taxon-name><tp:taxon-name-part taxon-name-part-type="genus" reg="Vipio"/><tp:taxon-name-part taxon-name-part-type="species" reg="belfragei">belfragei</tp:taxon-name-part></tp:taxon-name></italic>.</p><fig id="F17" position="float" orientation="portrait"><object-id xmlns:xlink="http://www.w3.org/1999/xlink" content-type="doi" xlink:type="simple">10.3897/zookeys.925.48457.figure17</object-id><object-id xmlns:xlink="http://www.w3.org/1999/xlink" content-type="arpha" xlink:type="simple">1BFDC31D-0BB3-50D2-8D45-812892E7B022</object-id><label>Figure 17.</label><caption><p>Montaged light micrographs of <italic><tp:taxon-name><tp:taxon-name-part taxon-name-part-type="genus" reg="Vipio">Vipio</tp:taxon-name-part> <tp:taxon-name-part taxon-name-part-type="species" reg="paraguayensis">paraguayensis</tp:taxon-name-part></tp:taxon-name></italic>. <bold>A</bold> Female habitus, lateral view <bold>B</bold> face <bold>C</bold> head and anterior mesosoma, dorso-lateral view <bold>D</bold> head, dorsal view <bold>E</bold> mesosoma, lateral view <bold>F</bold> mesoscutum and scutellum, dorsal view.</p></caption><graphic xmlns:xlink="http://www.w3.org/1999/xlink" xlink:href="zookeys-925-089-g017.jpg" position="float" orientation="portrait" xlink:type="simple" id="oo_398081.jpg"><uri content-type="original_file" xlink:type="simple">https://binary.pensoft.net/fig/398081</uri></graphic></fig><fig id="F18" position="float" orientation="portrait"><object-id xmlns:xlink="http://www.w3.org/1999/xlink" content-type="doi" xlink:type="simple">10.3897/zookeys.925.48457.figure18</object-id><object-id xmlns:xlink="http://www.w3.org/1999/xlink" content-type="arpha" xlink:type="simple">A0094B9F-1332-5EE0-82DA-109F32582EA4</object-id><label>Figure 18.</label><caption><p>Montaged light and scanning electron micrographs of <italic><tp:taxon-name><tp:taxon-name-part taxon-name-part-type="genus" reg="Vipio">Vipio</tp:taxon-name-part> <tp:taxon-name-part taxon-name-part-type="species" reg="paraguayensis">paraguayensis</tp:taxon-name-part></tp:taxon-name></italic>. <bold>A</bold> Wings <bold>B</bold> propodeum <bold>C</bold> metasomal tergites I and II, dorsal view <bold>D</bold> metasomal tergites II–IV, dorsal view <bold>E</bold> apex of metasoma and hypopygium, lateral view <bold>F</bold> SEM of claw.</p></caption><graphic xmlns:xlink="http://www.w3.org/1999/xlink" xlink:href="zookeys-925-089-g018.jpg" position="float" orientation="portrait" xlink:type="simple" id="oo_398082.jpg"><uri content-type="original_file" xlink:type="simple">https://binary.pensoft.net/fig/398082</uri></graphic></fig><fig id="F19" position="float" orientation="portrait"><object-id xmlns:xlink="http://www.w3.org/1999/xlink" content-type="doi" xlink:type="simple">10.3897/zookeys.925.48457.figure19</object-id><object-id xmlns:xlink="http://www.w3.org/1999/xlink" content-type="arpha" xlink:type="simple">D1FE00FB-E8F4-51FE-9D6D-71B8AC371F67</object-id><label>Figure 19.</label><caption><p><italic><tp:taxon-name><tp:taxon-name-part taxon-name-part-type="genus" reg="Vipio">Vipio</tp:taxon-name-part> <tp:taxon-name-part taxon-name-part-type="species" reg="paraguayensis">paraguayensis</tp:taxon-name-part></tp:taxon-name></italic> male, lateral habitus.</p></caption><graphic xmlns:xlink="http://www.w3.org/1999/xlink" xlink:href="zookeys-925-089-g019.jpg" position="float" orientation="portrait" xlink:type="simple" id="oo_398083.jpg"><uri content-type="original_file" xlink:type="simple">https://binary.pensoft.net/fig/398083</uri></graphic></fig></tp:treatment-sec><ref-list><ref id="B26"><mixed-citation xmlns:xlink="http://www.w3.org/1999/xlink" xlink:type="simple"><person-group><name name-style="western"><surname>Szépligeti</surname><given-names>GV</given-names></name></person-group> (<year>1906</year>) <article-title>Braconiden aus der Sammlung des Ungarischen National Museums.</article-title><source>Annales Historico-Naturales Musei Nationalis Hungarici, Budapest</source><volume>4</volume>: <fpage>547</fpage>–<lpage>618</lpage>.</mixed-citation></ref></ref-list></tp:taxon-treatment>
