# Supplementary material for: The genus Vipio Latreille (Hymenoptera, Braconidae) in the Neotropical Region
Source: Zookeys. 2020 Apr 8;925:89–140. doi: 10.3897/zookeys.925.48457 (PMC7197264; doi:10.3897/zookeys.925.48457)
Supplement: XML Treatment for Vipio porteri [file zookeys.925.48457-treatment11.xml]

<!DOCTYPE tp:taxon-treatment
  PUBLIC "-//TaxonX//DTD Taxonomic Treatment Publishing DTD v0 20100105//EN" "tax-treatment-NSO.dtd">
<tp:taxon-treatment xmlns:tp="http://www.plazi.org/taxpub"><tp:treatment-meta><kwd-group><label>Taxon classification</label><kwd><named-content xmlns:xlink="http://www.w3.org/1999/xlink" content-type="kingdom">Animalia</named-content></kwd><kwd><named-content xmlns:xlink="http://www.w3.org/1999/xlink" content-type="order">Hymenoptera</named-content></kwd><kwd><named-content xmlns:xlink="http://www.w3.org/1999/xlink" content-type="family">Braconidae</named-content></kwd></kwd-group><mixed-citation publication-type="journal"><person-group><name><surname>Quicke</surname><given-names>Donald L. J.</given-names></name><name><surname>Shaw</surname><given-names>Scott R.</given-names></name><name><surname>Inayatullah</surname><given-names>Mian</given-names></name><name><surname>Butcher</surname><given-names>Buntika A.</given-names></name></person-group><article-title>The genus <italic><tp:taxon-name><tp:taxon-name-part taxon-name-part-type="genus" reg="Vipio">Vipio</tp:taxon-name-part></tp:taxon-name></italic> Latreille (<tp:taxon-name><tp:taxon-name-part taxon-name-part-type="order">Hymenoptera</tp:taxon-name-part></tp:taxon-name>, <tp:taxon-name><tp:taxon-name-part taxon-name-part-type="family">Braconidae</tp:taxon-name-part></tp:taxon-name>) in the Neotropical Region</article-title><source>Zookeys</source><day>08</day><month>4</month><year>2020</year><volume>925</volume><fpage>89</fpage><lpage>140</lpage><pub-id pub-id-type="doi">10.3897/zookeys.925.48457</pub-id></mixed-citation></tp:treatment-meta><tp:nomenclature><tp:taxon-name><object-id xmlns:xlink="http://www.w3.org/1999/xlink" content-type="arpha" xlink:type="simple">7A733001-3F69-5E12-A865-B05AF9BEA93A</object-id>
            <tp:taxon-name-part taxon-name-part-type="genus" reg="Vipio">Vipio</tp:taxon-name-part>
            <tp:taxon-name-part taxon-name-part-type="species" reg="porteri">porteri</tp:taxon-name-part>
          </tp:taxon-name><tp:taxon-authority>Inayatullah, Sabahatullah &amp; Ain Tahira, 2015</tp:taxon-authority><xref ref-type="fig" rid="F20">Figure 20</xref><tp:nomenclature-citation-list><tp:nomenclature-citation><tp:taxon-name>
                <tp:taxon-name-part taxon-name-part-type="genus" reg="Vipio">Vipio</tp:taxon-name-part> <tp:taxon-name-part taxon-name-part-type="species" reg="porteri">porteri</tp:taxon-name-part></tp:taxon-name><comment>Inayatullah, Sabahatullah &amp; Ain Tahira, 2015: 132–133, fig. 4 (note that the SEM figures published therein are distorted by approximately 1.3:1.0).</comment></tp:nomenclature-citation></tp:nomenclature-citation-list></tp:nomenclature><tp:treatment-sec sec-type="type material" id="SECID0EULBI"><title>Type material.</title><p>Holotype ♀, <bold>Argentina</bold>, Tucuman, Las Cejas, 8.iii–11.iv.1968 (C.C. Porter) (<named-content xmlns:xlink="http://www.w3.org/1999/xlink" content-type="dwc:institutional_code" xlink:type="simple">MCZC</named-content>). Paratypes: <bold>Argentina</bold>: 9 ♀, 2 ♂, Tucuman, Las Cejas, 8.iii–11.iv.1968 (C.C. Porter) (<named-content xmlns:xlink="http://www.w3.org/1999/xlink" content-type="dwc:institutional_code" xlink:type="simple">MCZC</named-content>); 3 ♀, 2 ♂, 22.ii–13.iii.1968 (C.C. Porter) (<named-content xmlns:xlink="http://www.w3.org/1999/xlink" content-type="dwc:institutional_code" xlink:type="simple">MCZC</named-content>); 1♀, 1♂, same data, except 21.i–21.ii, 1968; 1 ♂, same data, except 1–21.i.1968; 1 ♀, same data, except 2.iv.1966; 3 ♀, near Las Cejas, 20.iv.1968 (C.C. Porter) (<named-content xmlns:xlink="http://www.w3.org/1999/xlink" content-type="dwc:institutional_code" xlink:type="simple">MCZC</named-content>); 2 ♀, 5 ♂, Las Cejas, 11 km W, 1–16.xi.1967 (C.C. Porter) (<named-content xmlns:xlink="http://www.w3.org/1999/xlink" content-type="dwc:institutional_code" xlink:type="simple">MCZC</named-content>); 1 ♀, same data, except 1.xi.1967; 2 ♀, same data, except 18.xi–4.xii.1967; 1 ♀, same data, except 27.v–14.viii.1968; 1 ♀, same data, except 24.ix–17.x.1968; 1 ♀, same data, except xii.1967; 4 ♀, 1 ♂, same data, except 24.ix–17.x.1968 (<named-content xmlns:xlink="http://www.w3.org/1999/xlink" content-type="dwc:institutional_code" xlink:type="simple">ESUW</named-content>); 1 ♀, Las Cejas, 11 km. W, 12.iv–5.v.1968 (L. Stange) (<named-content xmlns:xlink="http://www.w3.org/1999/xlink" content-type="dwc:institutional_code" xlink:type="simple">EMUS</named-content>).</p></tp:treatment-sec><tp:treatment-sec sec-type="distribution" id="SECID0EBNBI"><title>Distribution and seasonality.</title><p>Known only from Argentina. Specimens collected between September and May.</p><fig id="F20" position="float" orientation="portrait"><object-id xmlns:xlink="http://www.w3.org/1999/xlink" content-type="doi" xlink:type="simple">10.3897/zookeys.925.48457.figure20</object-id><object-id xmlns:xlink="http://www.w3.org/1999/xlink" content-type="arpha" xlink:type="simple">4D1B0E93-E410-5FCE-BACA-1C971EF6E580</object-id><label>Figure 20.</label><caption><p>Montaged light micrographs of <italic><tp:taxon-name><tp:taxon-name-part taxon-name-part-type="genus" reg="Vipio">Vipio</tp:taxon-name-part> <tp:taxon-name-part taxon-name-part-type="species" reg="porteri">porteri</tp:taxon-name-part></tp:taxon-name></italic> paratype female. <bold>A</bold> Habitus, dorsal view <bold>B</bold> habitus, lateral view <bold>C</bold> head, lateral view <bold>D</bold> face <bold>E</bold> propodeum <bold>F</bold> metasomal tergite I <bold>G</bold> metasomal tergites II–IV, dorsal view <bold>H</bold> metasoma lateral view <bold>I</bold> labels.</p></caption><graphic xmlns:xlink="http://www.w3.org/1999/xlink" xlink:href="zookeys-925-089-g020.jpg" position="float" orientation="portrait" xlink:type="simple" id="oo_398084.jpg"><uri content-type="original_file" xlink:type="simple">https://binary.pensoft.net/fig/398084</uri></graphic></fig></tp:treatment-sec></tp:taxon-treatment>
