# Supplementary material for: The genus Vipio Latreille (Hymenoptera, Braconidae) in the Neotropical Region
Source: Zookeys. 2020 Apr 8;925:89–140. doi: 10.3897/zookeys.925.48457 (PMC7197264; doi:10.3897/zookeys.925.48457)
Supplement: XML Treatment for Vipio quadrirugulosus [file zookeys.925.48457-treatment12.xml]

<!DOCTYPE tp:taxon-treatment
  PUBLIC "-//TaxonX//DTD Taxonomic Treatment Publishing DTD v0 20100105//EN" "tax-treatment-NSO.dtd">
<tp:taxon-treatment xmlns:tp="http://www.plazi.org/taxpub"><tp:treatment-meta><kwd-group><label>Taxon classification</label><kwd><named-content xmlns:xlink="http://www.w3.org/1999/xlink" content-type="kingdom">Animalia</named-content></kwd><kwd><named-content xmlns:xlink="http://www.w3.org/1999/xlink" content-type="order">Hymenoptera</named-content></kwd><kwd><named-content xmlns:xlink="http://www.w3.org/1999/xlink" content-type="family">Braconidae</named-content></kwd></kwd-group><mixed-citation publication-type="journal"><person-group><name><surname>Quicke</surname><given-names>Donald L. J.</given-names></name><name><surname>Shaw</surname><given-names>Scott R.</given-names></name><name><surname>Inayatullah</surname><given-names>Mian</given-names></name><name><surname>Butcher</surname><given-names>Buntika A.</given-names></name></person-group><article-title>The genus <italic><tp:taxon-name><tp:taxon-name-part taxon-name-part-type="genus" reg="Vipio">Vipio</tp:taxon-name-part></tp:taxon-name></italic> Latreille (<tp:taxon-name><tp:taxon-name-part taxon-name-part-type="order">Hymenoptera</tp:taxon-name-part></tp:taxon-name>, <tp:taxon-name><tp:taxon-name-part taxon-name-part-type="family">Braconidae</tp:taxon-name-part></tp:taxon-name>) in the Neotropical Region</article-title><source>Zookeys</source><day>08</day><month>4</month><year>2020</year><volume>925</volume><fpage>89</fpage><lpage>140</lpage><pub-id pub-id-type="doi">10.3897/zookeys.925.48457</pub-id></mixed-citation></tp:treatment-meta><tp:nomenclature><tp:taxon-name><object-id xmlns:xlink="http://www.w3.org/1999/xlink" content-type="arpha" xlink:type="simple">E6839086-0CD8-5A92-9F7B-34C4DB33E119</object-id>
            <tp:taxon-name-part taxon-name-part-type="genus" reg="Vipio">Vipio</tp:taxon-name-part>
            <tp:taxon-name-part taxon-name-part-type="species" reg="quadrirugulosus">quadrirugulosus</tp:taxon-name-part>
          </tp:taxon-name><tp:taxon-authority>(Enderlein)</tp:taxon-authority><xref ref-type="fig" rid="F21">Figures 21</xref><xref ref-type="fig" rid="F22">, 22</xref><tp:nomenclature-citation-list><tp:nomenclature-citation><tp:taxon-name>
                <tp:taxon-name-part taxon-name-part-type="genus" reg="Craspedolcus">Craspedolcus</tp:taxon-name-part> <tp:taxon-name-part taxon-name-part-type="species" reg="quadrirugulosus">quadrirugulosus</tp:taxon-name-part></tp:taxon-name><comment>Enderlein, 1920: 94; Shenefelt, 1978: 1673; <tp:taxon-name><tp:taxon-name-part taxon-name-part-type="genus" reg="Isomecus">Isomecus</tp:taxon-name-part> <tp:taxon-name-part taxon-name-part-type="species" reg="quadrirugulosus">quadrirugulosus</tp:taxon-name-part></tp:taxon-name>: Quicke &amp; van Achterberg, 1990: 253, 256; <tp:taxon-name><tp:taxon-name-part taxon-name-part-type="genus" reg="Vipio">Vipio</tp:taxon-name-part> <tp:taxon-name-part taxon-name-part-type="species" reg="quadrirugulosus">quadrirugulosus</tp:taxon-name-part></tp:taxon-name><xref ref-type="bibr" rid="B30">Yu et al., 2016</xref>.</comment></tp:nomenclature-citation></tp:nomenclature-citation-list></tp:nomenclature><tp:treatment-sec sec-type="type material" id="SECID0EBRBI"><title>Type material.</title><p>Holotype♀, <italic><tp:taxon-name><tp:taxon-name-part taxon-name-part-type="genus" reg="Craspedolcus">Craspedolcus</tp:taxon-name-part> <tp:taxon-name-part taxon-name-part-type="species" reg="quadrirugulosus">quadrirugulosus</tp:taxon-name-part></tp:taxon-name></italic> Enderlein, 1920, <bold>Ecuador</bold>, Bucay, (no additional data) (APSW).</p></tp:treatment-sec><tp:treatment-sec sec-type="material" id="SECID0EURBI"><title>Additional material examined.</title><p><bold>Costa Rica</bold>: 1♀, Alajuela, Rio-Laguna de Arenal, 500 m, 14.iii.1988 (P. Hanson) (RMSEL); 1 ♀, Guanacaste, Hacind, La Pacifica, Canas, 3 km N, 24.i.1972 (G. Frankie) (TAMU). <bold>El Salvador</bold>: 1 ♀, Quezaltepeque, 20.vi.1961 (M.E. Irwin) (<named-content xmlns:xlink="http://www.w3.org/1999/xlink" content-type="dwc:institutional_code" xlink:type="simple">USNM</named-content>). <bold>Guatamala</bold>: 1 ♀, Yepocopa, v.1948, (H.T. Dalmat) (<named-content xmlns:xlink="http://www.w3.org/1999/xlink" content-type="dwc:institutional_code" xlink:type="simple">USNM</named-content>). <bold>Honduras</bold>: 1 ♀, Mt. Pine Ridge, 2–6.vii.1967 (Porter) (<named-content xmlns:xlink="http://www.w3.org/1999/xlink" content-type="dwc:institutional_code" xlink:type="simple">USNM</named-content>). <bold>Mexico</bold>: 2 ♀, Chiapas, Pichucalco, 11.6 mi. SE, 3.viii.1980, (Schaffner, Weaver, Freidlander) (TAMU); 1 ♀, Chiapas, Huixtla, 20 mi. N, 3000’, 1.vi.1969 (W.R.M. Mason) (TAMU); 1 ♀, Chiapas, Pichucalco, 9.5 mi. NW, 3.viii.1980 (TAMU); 1 ♀, Chiapas, Campostela Rio de Marcos, 42.7 mi. SW, 100’, 1.i.1942, (R.R &amp; H.E. Murray) (TAMU). 1 ♀, Chiapas, No 2154 (C.F. Baker), 1 ♀, Morelos, Cuernavaca, iii.1945 (N.L.H. Krauss) (<named-content xmlns:xlink="http://www.w3.org/1999/xlink" content-type="dwc:institutional_code" xlink:type="simple">USNM</named-content>); 1 ♀, Tabasco, Cardina, 8.ix.1974, (G. Bohart &amp; W. Hanson) (USU). <bold>Panama</bold>: 1 ♀, Canal Zone, Albrook Field, 25.x.1937 (<named-content xmlns:xlink="http://www.w3.org/1999/xlink" content-type="dwc:institutional_code" xlink:type="simple">USNM</named-content>); 1 ♀, Panama City, Bella Vista, 7.viii.1924, (N. Banks) (<named-content xmlns:xlink="http://www.w3.org/1999/xlink" content-type="dwc:institutional_code" xlink:type="simple">USNM</named-content>); 1 ♀, Canal Zone, Ft. Clayton, xii.1946 (N.L.H. Krauss) (<named-content xmlns:xlink="http://www.w3.org/1999/xlink" content-type="dwc:institutional_code" xlink:type="simple">USNM</named-content>).</p></tp:treatment-sec><tp:treatment-sec sec-type="diagnosis" id="SECID0EJTBI"><title>Diagnosis.</title><p>This species can be easily recognised from all other species by the black metasoma. Additionally, T II–V are densely striate longitudinally and the claws have a pointed basal lobe.</p></tp:treatment-sec><tp:treatment-sec sec-type="description" id="SECID0EOTBI"><title>Description.</title><p><bold>Females</bold> (<italic>N</italic> = 17) length of body 4.8–9.3 mm; of fore wing 5.3–8.3 mm, of ovipositor 2.3–2.6 mm, and of antenna 4.6–8.5 mm.</p><p><bold><italic>Head.</italic></bold> Antenna 0.94–1.0 × body length; with 39–47 flagellomeres; first flagellomere 1.4 × longer than second, 2.5 × longer than wide; second flagellomere 2.0 × longer than wide; median flagellomeres 1.0–1.4 × longer than wide; antenna gradually tapering towards apex; terminal flagellomere acutely pointed apically; head transverse; clypeus rugulose; clypeal guard setae consist of one seta above each anterior-tentorial pit; face smooth and shiny or sparsely punctate; remainder of head smooth and shiny; <abbrev xmlns:xlink="http://www.w3.org/1999/xlink" xlink:title="head length" id="ABBRID0E6TBI" xlink:type="simple">HL</abbrev>/<abbrev xmlns:xlink="http://www.w3.org/1999/xlink" xlink:title="head height" id="ABBRID0EDUBI" xlink:type="simple">HH</abbrev> 0.76–0.78; <abbrev xmlns:xlink="http://www.w3.org/1999/xlink" xlink:title="head width" id="ABBRID0EHUBI" xlink:type="simple">HW</abbrev>/<abbrev xmlns:xlink="http://www.w3.org/1999/xlink" xlink:title="head height" id="ABBRID0ELUBI" xlink:type="simple">HH</abbrev> 0.75–0.78; <abbrev xmlns:xlink="http://www.w3.org/1999/xlink" xlink:title="face height" id="ABBRID0EPUBI" xlink:type="simple">FH</abbrev>/<abbrev xmlns:xlink="http://www.w3.org/1999/xlink" xlink:title="face width" id="ABBRID0ETUBI" xlink:type="simple">FW</abbrev> 0.6–0.62; <abbrev xmlns:xlink="http://www.w3.org/1999/xlink" xlink:title="eye height" id="ABBRID0EXUBI" xlink:type="simple">EH</abbrev>/<abbrev xmlns:xlink="http://www.w3.org/1999/xlink" xlink:title="head height" id="ABBRID0E2UBI" xlink:type="simple">HH</abbrev> 0.63–0.67; <abbrev xmlns:xlink="http://www.w3.org/1999/xlink" xlink:title="eye height" id="ABBRID0E6UBI" xlink:type="simple">EH</abbrev>/<abbrev xmlns:xlink="http://www.w3.org/1999/xlink" xlink:title="face width" id="ABBRID0EDVBI" xlink:type="simple">FW</abbrev> 0.99–1.1; EW/<abbrev xmlns:xlink="http://www.w3.org/1999/xlink" xlink:title="eye height" id="ABBRID0EHVBI" xlink:type="simple">EH</abbrev> 0.72–0.74; <abbrev xmlns:xlink="http://www.w3.org/1999/xlink" xlink:title="inter-tentorial distance" id="ABBRID0ELVBI" xlink:type="simple">ITD</abbrev> 1.35–1.7 × <abbrev xmlns:xlink="http://www.w3.org/1999/xlink" xlink:title="tentorio-ocular distance" id="ABBRID0EPVBI" xlink:type="simple">TOD</abbrev>; <abbrev xmlns:xlink="http://www.w3.org/1999/xlink" xlink:title="malar space" id="ABBRID0ETVBI" xlink:type="simple">MS</abbrev> 0.32–0.35 × <abbrev xmlns:xlink="http://www.w3.org/1999/xlink" xlink:title="eye height" id="ABBRID0EXVBI" xlink:type="simple">EH</abbrev>; <abbrev xmlns:xlink="http://www.w3.org/1999/xlink" xlink:title="labiomaxillary complex" id="ABBRID0E2VBI" xlink:type="simple">LMC</abbrev> 0.3 × <abbrev xmlns:xlink="http://www.w3.org/1999/xlink" xlink:title="head height" id="ABBRID0E6VBI" xlink:type="simple">HH</abbrev>; third segment of maxillary palpus 4.0 × longer than wide.</p><p><bold><italic>Mesosoma.</italic></bold> Length of mesosoma 1.5–1.64 × height; smooth and shiny, except dorsally crenulate pronotal furrow; pronotum usually carinate antero-laterally; notauli smooth; propodeum mostly smooth except slight rugose apically.</p><p><bold><italic>Wings.</italic></bold> Fore wing: length of fore wing 1.0–1.1 × body length; <abbrev xmlns:xlink="http://www.w3.org/1999/xlink" xlink:title="pterostigma length" id="ABBRID0ERWBI" xlink:type="simple">PL</abbrev>/<abbrev xmlns:xlink="http://www.w3.org/1999/xlink" xlink:title="length of radial cell measured between apex of pterostigma and 3RSb" id="ABBRID0EVWBI" xlink:type="simple">LRC</abbrev> 0.9–1.0; <abbrev xmlns:xlink="http://www.w3.org/1999/xlink" xlink:title="maximum width of pterostigma" id="ABBRID0EZWBI" xlink:type="simple">PW</abbrev>/<abbrev xmlns:xlink="http://www.w3.org/1999/xlink" xlink:title="pterostigma length" id="ABBRID0E4WBI" xlink:type="simple">PL</abbrev> 0.19–0.24; length of vein 3RSb 0.77–0.82 × combined length of r-rs and 3RSa; length of vein 1M 0.66–0.71 × length of (RS+M)a; 3RSa reaching wing margin 0.63–0.65 distance between apex of pterostigma and wing apex. Hind wing: basally uniformly setose; apex of vein C+SC+R with one or two basal hamules.</p><p><bold><italic>Legs.</italic></bold> Claw with wide pointed basal lobe.</p><p><bold><italic>Metasoma.</italic></bold> First tergite 1.2 × longer than posteriorly wide; raised median area oval, smooth or rugulose anteriorly with or without a complete median longitudinal carina; always with a median longitudinal carina and areolate-rugose posteriorly; surrounding area with transverse carinae; dorso-lateral carina lamelliform; T II–V longitudinally striate; T II 2.0–2.1 × wider than long, basal areas smooth and shiny oblique furrow strongly impressed, striate; T III 2.2–2.5 × wider than medially long, baso-lateral areas usually carinate-rugulose; T IV baso-lateral area rugulose; T V smooth and shiny, rarely striate; remainder of metasoma smooth and shiny; hypopygium short, ending at apex of metasoma; ovipositor 0.35–0.48 × body length.</p><p><bold><italic>Colour.</italic></bold> Head black, except a yellowish red and/or yellowish stripe surrounding the eye and basal half mandible reddish yellow to yellow; antenna, maxillary and labial palpi, prosternum, propleuron, legs, and metasoma black. Wings brownish black, pterostigma black.</p></tp:treatment-sec><tp:treatment-sec sec-type="distribution" id="SECID0EWXBI"><title>Distribution and seasonality.</title><p>Ranging from northern Mexico southwards to Ecuador (with records from Costa Rica, El Salvador, Ecuador, Guatemala, Honduras, Mexico and Panama). Specimens from Costa Rica were collected from January through March, June in El Salvador, May in Guatemala, July in Honduras, August through December in Panama, and from June through September in Mexico.</p></tp:treatment-sec><tp:treatment-sec sec-type="remarks" id="SECID0E2XBI"><title>Remarks.</title><p><italic><tp:taxon-name><tp:taxon-name-part taxon-name-part-type="genus" reg="Vipio">Vipio</tp:taxon-name-part> <tp:taxon-name-part taxon-name-part-type="species" reg="quadrirugulosus">quadrirugulosus</tp:taxon-name-part></tp:taxon-name></italic> appears closely related to the Nearctic <italic><tp:taxon-name><tp:taxon-name-part taxon-name-part-type="genus" reg="Vipio">V.</tp:taxon-name-part> <tp:taxon-name-part taxon-name-part-type="species" reg="rugator">rugator</tp:taxon-name-part></tp:taxon-name></italic> because of presence of a raised median area on the face, a strongly sclerotised and densely longitudinally striate metasoma, short ovipositor, and the presence of a pointed basal lobe on the claw. However, the black metasoma and the presence of carinae on the raised median area in <italic><tp:taxon-name><tp:taxon-name-part taxon-name-part-type="genus" reg="Vipio">V.</tp:taxon-name-part> <tp:taxon-name-part taxon-name-part-type="species" reg="quadrirugulosus">quadrirugulosus</tp:taxon-name-part></tp:taxon-name></italic> will readily separate this species from <italic><tp:taxon-name><tp:taxon-name-part taxon-name-part-type="genus" reg="Vipio">V.</tp:taxon-name-part> <tp:taxon-name-part taxon-name-part-type="species" reg="rugator">rugator</tp:taxon-name-part></tp:taxon-name></italic> in which the metasoma is yellow or reddish yellow and the raised median area of the first tergite is areolate and rugose and lacks such a carina.</p><fig id="F21" position="float" orientation="portrait"><object-id xmlns:xlink="http://www.w3.org/1999/xlink" content-type="doi" xlink:type="simple">10.3897/zookeys.925.48457.figure21</object-id><object-id xmlns:xlink="http://www.w3.org/1999/xlink" content-type="arpha" xlink:type="simple">E984CF45-0E84-564E-B790-C3673430EFBA</object-id><label>Figure 21.</label><caption><p>Montaged light micrographs of <italic><tp:taxon-name><tp:taxon-name-part taxon-name-part-type="genus" reg="Vipio">Vipio</tp:taxon-name-part> <tp:taxon-name-part taxon-name-part-type="species" reg="quadrirugulosus">quadrirugulosus</tp:taxon-name-part></tp:taxon-name></italic>. <bold>A</bold> Female habitus, lateral view <bold>B</bold> face <bold>C</bold> head, dorsal view <bold>D</bold> head and anterior mesosoma, lateral view <bold>E</bold> wings.</p></caption><graphic xmlns:xlink="http://www.w3.org/1999/xlink" xlink:href="zookeys-925-089-g021.jpg" position="float" orientation="portrait" xlink:type="simple" id="oo_398085.jpg"><uri content-type="original_file" xlink:type="simple">https://binary.pensoft.net/fig/398085</uri></graphic></fig><fig id="F22" position="float" orientation="portrait"><object-id xmlns:xlink="http://www.w3.org/1999/xlink" content-type="doi" xlink:type="simple">10.3897/zookeys.925.48457.figure22</object-id><object-id xmlns:xlink="http://www.w3.org/1999/xlink" content-type="arpha" xlink:type="simple">1B9FA226-6E71-51A6-8185-F775A3B8868B</object-id><label>Figure 22.</label><caption><p>Montaged light micrographs of <italic><tp:taxon-name><tp:taxon-name-part taxon-name-part-type="genus" reg="Vipio">Vipio</tp:taxon-name-part> <tp:taxon-name-part taxon-name-part-type="species" reg="quadrirugulosus">quadrirugulosus</tp:taxon-name-part></tp:taxon-name></italic>. <bold>A</bold> Mesosoma, dorsal view <bold>B</bold> mesosoma, lateral view <bold>C</bold> propodeum <bold>D</bold> metasomal tergite I, dorsal view <bold>E</bold> metasomal tergites II–VI.</p></caption><graphic xmlns:xlink="http://www.w3.org/1999/xlink" xlink:href="zookeys-925-089-g022.jpg" position="float" orientation="portrait" xlink:type="simple" id="oo_398086.jpg"><uri content-type="original_file" xlink:type="simple">https://binary.pensoft.net/fig/398086</uri></graphic></fig></tp:treatment-sec><ref-list><ref id="B30"><mixed-citation xmlns:xlink="http://www.w3.org/1999/xlink" xlink:type="simple"><person-group><name name-style="western"><surname>Yu</surname><given-names>DSK</given-names></name><name name-style="western"><surname>van Achterberg</surname><given-names>C</given-names></name><name name-style="western"><surname>Horstmann</surname><given-names>K</given-names></name></person-group> (<year>2016</year>) Taxapad 2016, <tp:taxon-name><tp:taxon-name-part taxon-name-part-type="superfamily">Ichneumonoidea</tp:taxon-name-part></tp:taxon-name> 2015. Database on flash-drive, Nepean, Ontario. <ext-link xlink:type="simple" ext-link-type="uri" xlink:href="http://www.taxapad.com">http://www.taxapad.com</ext-link></mixed-citation></ref></ref-list></tp:taxon-treatment>
