# Supplementary material for: The genus Vipio Latreille (Hymenoptera, Braconidae) in the Neotropical Region
Source: Zookeys. 2020 Apr 8;925:89–140. doi: 10.3897/zookeys.925.48457 (PMC7197264; doi:10.3897/zookeys.925.48457)
Supplement: XML Treatment for Vipio strigator [file zookeys.925.48457-treatment13.xml]

<!DOCTYPE tp:taxon-treatment
  PUBLIC "-//TaxonX//DTD Taxonomic Treatment Publishing DTD v0 20100105//EN" "tax-treatment-NSO.dtd">
<tp:taxon-treatment xmlns:tp="http://www.plazi.org/taxpub"><tp:treatment-meta><kwd-group><label>Taxon classification</label><kwd><named-content xmlns:xlink="http://www.w3.org/1999/xlink" content-type="kingdom">Animalia</named-content></kwd><kwd><named-content xmlns:xlink="http://www.w3.org/1999/xlink" content-type="order">Hymenoptera</named-content></kwd><kwd><named-content xmlns:xlink="http://www.w3.org/1999/xlink" content-type="family">Braconidae</named-content></kwd></kwd-group><mixed-citation publication-type="journal"><person-group><name><surname>Quicke</surname><given-names>Donald L. J.</given-names></name><name><surname>Shaw</surname><given-names>Scott R.</given-names></name><name><surname>Inayatullah</surname><given-names>Mian</given-names></name><name><surname>Butcher</surname><given-names>Buntika A.</given-names></name></person-group><article-title>The genus <italic><tp:taxon-name><tp:taxon-name-part taxon-name-part-type="genus" reg="Vipio">Vipio</tp:taxon-name-part></tp:taxon-name></italic> Latreille (<tp:taxon-name><tp:taxon-name-part taxon-name-part-type="order">Hymenoptera</tp:taxon-name-part></tp:taxon-name>, <tp:taxon-name><tp:taxon-name-part taxon-name-part-type="family">Braconidae</tp:taxon-name-part></tp:taxon-name>) in the Neotropical Region</article-title><source>Zookeys</source><day>08</day><month>4</month><year>2020</year><volume>925</volume><fpage>89</fpage><lpage>140</lpage><pub-id pub-id-type="doi">10.3897/zookeys.925.48457</pub-id></mixed-citation></tp:treatment-meta><tp:nomenclature><tp:taxon-name><object-id xmlns:xlink="http://www.w3.org/1999/xlink" content-type="arpha" xlink:type="simple">7EFD4F55-AF3D-5ED0-A524-4B0DB4D8E2E6</object-id>
            <tp:taxon-name-part taxon-name-part-type="genus" reg="Vipio">Vipio</tp:taxon-name-part>
            <tp:taxon-name-part taxon-name-part-type="species" reg="strigator">strigator</tp:taxon-name-part>
          </tp:taxon-name><tp:taxon-authority>(Bréthes, 1913)</tp:taxon-authority><xref ref-type="fig" rid="F23">Figures 23</xref><xref ref-type="fig" rid="F24">, 24</xref><tp:nomenclature-citation-list><tp:nomenclature-citation><tp:taxon-name>
                <tp:taxon-name-part taxon-name-part-type="genus" reg="Iphiaulax">Iphiaulax</tp:taxon-name-part> <tp:taxon-name-part taxon-name-part-type="species" reg="strigator">strigator</tp:taxon-name-part></tp:taxon-name><comment>Bréthes, 1913: 79; Shenefelt, 1978: 1797; <tp:taxon-name><tp:taxon-name-part taxon-name-part-type="genus" reg="Vipio">Vipio</tp:taxon-name-part> <tp:taxon-name-part taxon-name-part-type="species" reg="strigator">strigator</tp:taxon-name-part></tp:taxon-name>: Quicke &amp; Genise, 1994: 44.</comment></tp:nomenclature-citation></tp:nomenclature-citation-list></tp:nomenclature><tp:treatment-sec sec-type="type material" id="SECID0EV4BI"><title>Type material.</title><p>Holotype, ♀, <italic><tp:taxon-name><tp:taxon-name-part taxon-name-part-type="genus" reg="Iphiaulax">Iphiaulax</tp:taxon-name-part> <tp:taxon-name-part taxon-name-part-type="species" reg="strigator">strigator</tp:taxon-name-part></tp:taxon-name></italic> Bréthes, 1913, <bold>Argentina</bold>: “Potrerillo”, Mendoza, (no date) 4000’ (<named-content xmlns:xlink="http://www.w3.org/1999/xlink" content-type="dwc:institutional_code" xlink:type="simple">IFML</named-content>).</p></tp:treatment-sec><tp:treatment-sec sec-type="material" id="SECID0EN5BI"><title>Additional material examined.</title><p><bold>Argentina</bold>: 1 ♀, Misiones Panamb, 24.xi.1954 (Monro’s, Willink); 1 ♀, Misiones San Pedro, 15.xi.1973 (Tomsic, Willink); 1 ♀, Misiones Bernardino de Irigoyen 12.xi.1973 (Tomsic, Willink); 1 ♂, Misiones San Pedro, 16.xi.1973 (Willink, Tomsic); 2 ♀, Misiones Iguazo, 30.i–13.iii.1945 (Hayward, Willink, &amp; Golbach) (<named-content xmlns:xlink="http://www.w3.org/1999/xlink" content-type="dwc:institutional_code" xlink:type="simple">IFML</named-content>). <bold>Brazil</bold>: 5 ♀, 11 ♂, Nova Teutonia, 27°11'S, 52°23'W, 300–500 m, i.1965 (F. Plaumann) (<named-content xmlns:xlink="http://www.w3.org/1999/xlink" content-type="dwc:institutional_code" xlink:type="simple">CNCI</named-content>); 16 ♀, same data, except xi.1966; 12 ♀, xi.1968; 3 ♀, xi.1964; 2 ♀, xii.1966; 2 ♀, same data, except 20.xii.1955, 2.xi.1962. <bold>Paraguay</bold>: 1 ♀, Villarrica, ii.1951 (Pfannl) (<named-content xmlns:xlink="http://www.w3.org/1999/xlink" content-type="dwc:institutional_code" xlink:type="simple">IFML</named-content>). <bold>Peru</bold>: 1 ♀, Valle Chanchamayo, 800 m, 13.viii.1951 (Weyrauch) (<named-content xmlns:xlink="http://www.w3.org/1999/xlink" content-type="dwc:institutional_code" xlink:type="simple">IFML</named-content>).</p></tp:treatment-sec><tp:treatment-sec sec-type="diagnosis" id="SECID0EP6BI"><title>Diagnosis.</title><p>Ovipositor less than 0.5 × body length, predominantly red, head black; face with raised triangular area; propodeum with raised stub-like area and with four or five carinae postero-medially that usually reach the middle of propodeum; claw with strong pointed basal lobe.</p></tp:treatment-sec><tp:treatment-sec sec-type="description" id="SECID0EU6BI"><title>Description</title><p>(<bold>Females</bold>, <italic>N</italic> = 51). Length of body 6.0–10.1 mm, of fore wing 6.6–11.1 mm, of ovipositor (part exserted beyond apex of abdomen) 2.4–3.2 mm, and of antenna 6.0–9.5 mm.</p><p><bold><italic>Head.</italic></bold> Antenna 0.74–0.97 × body length, with 43–50 flagellomeres; first flagellomere 2.5 × longer than wide, 1.4 × longer than second, the latter 2.0 × longer than wide; median flagellomeres as quadrate; terminal flagellomere acutely pointed apically; clypeus rugulose, clypeal guard setae typical; face smooth to sparsely punctate, with a raised triangular area above clypeus; remainder of head smooth and shiny; <abbrev xmlns:xlink="http://www.w3.org/1999/xlink" xlink:title="head length" id="ABBRID0EFACI" xlink:type="simple">HL</abbrev> 0.76–0.86 × <abbrev xmlns:xlink="http://www.w3.org/1999/xlink" xlink:title="head height" id="ABBRID0EJACI" xlink:type="simple">HH</abbrev>; <abbrev xmlns:xlink="http://www.w3.org/1999/xlink" xlink:title="head width" id="ABBRID0ENACI" xlink:type="simple">HW</abbrev>/<abbrev xmlns:xlink="http://www.w3.org/1999/xlink" xlink:title="head height" id="ABBRID0ERACI" xlink:type="simple">HH</abbrev> 0.69–0.88; <abbrev xmlns:xlink="http://www.w3.org/1999/xlink" xlink:title="face height" id="ABBRID0EVACI" xlink:type="simple">FH</abbrev>/<abbrev xmlns:xlink="http://www.w3.org/1999/xlink" xlink:title="face width" id="ABBRID0EZACI" xlink:type="simple">FW</abbrev> 0.61–0.69; <abbrev xmlns:xlink="http://www.w3.org/1999/xlink" xlink:title="eye height" id="ABBRID0E4ACI" xlink:type="simple">EH</abbrev>/<abbrev xmlns:xlink="http://www.w3.org/1999/xlink" xlink:title="head height" id="ABBRID0EBBCI" xlink:type="simple">HH</abbrev> 0.64–0.72; <abbrev xmlns:xlink="http://www.w3.org/1999/xlink" xlink:title="eye height" id="ABBRID0EFBCI" xlink:type="simple">EH</abbrev>/<abbrev xmlns:xlink="http://www.w3.org/1999/xlink" xlink:title="face width" id="ABBRID0EJBCI" xlink:type="simple">FW</abbrev> 1.0–1.1; EW/<abbrev xmlns:xlink="http://www.w3.org/1999/xlink" xlink:title="eye height" id="ABBRID0ENBCI" xlink:type="simple">EH</abbrev> 0.68–0.7; <abbrev xmlns:xlink="http://www.w3.org/1999/xlink" xlink:title="inter-tentorial distance" id="ABBRID0ERBCI" xlink:type="simple">ITD</abbrev> 1.15–1.3 × <abbrev xmlns:xlink="http://www.w3.org/1999/xlink" xlink:title="tentorio-ocular distance" id="ABBRID0EVBCI" xlink:type="simple">TOD</abbrev>; <abbrev xmlns:xlink="http://www.w3.org/1999/xlink" xlink:title="malar space" id="ABBRID0EZBCI" xlink:type="simple">MS</abbrev> 0.36–0.42 × <abbrev xmlns:xlink="http://www.w3.org/1999/xlink" xlink:title="eye height" id="ABBRID0E4BCI" xlink:type="simple">EH</abbrev>; <abbrev xmlns:xlink="http://www.w3.org/1999/xlink" xlink:title="labiomaxillary complex" id="ABBRID0EBCCI" xlink:type="simple">LMC</abbrev> 0.3 × <abbrev xmlns:xlink="http://www.w3.org/1999/xlink" xlink:title="head height" id="ABBRID0EFCCI" xlink:type="simple">HH</abbrev>; third segment of maxillary palpus 4.0 × longer than wide.</p><p><bold><italic>Mesosoma.</italic></bold> Length of mesosoma 1.54–1.7 × height; smooth and shiny; propodeum with a raised postero-medially area with 4–5 longitudinal carinae reaching almost the middle of propodeum.</p><p><bold><italic>Wings.</italic></bold> Fore wing: length of fore wing1.0–1.1 × body length; <abbrev xmlns:xlink="http://www.w3.org/1999/xlink" xlink:title="maximum width of pterostigma" id="ABBRID0EXCCI" xlink:type="simple">PW</abbrev>/<abbrev xmlns:xlink="http://www.w3.org/1999/xlink" xlink:title="pterostigma length" id="ABBRID0E2CCI" xlink:type="simple">PL</abbrev> 0.25–0.35; <abbrev xmlns:xlink="http://www.w3.org/1999/xlink" xlink:title="pterostigma length" id="ABBRID0E6CCI" xlink:type="simple">PL</abbrev>/<abbrev xmlns:xlink="http://www.w3.org/1999/xlink" xlink:title="length of radial cell measured between apex of pterostigma and 3RSb" id="ABBRID0EDDCI" xlink:type="simple">LRC</abbrev> 1.0–1.05; length of vein 3RSb 0.84–0.87 × combined length of r-rs and 3RSa; length of vein 1M 0.6–0.7 × length of (RS+M)a; vein 3RSa reaching wing margin at distance 0.59–0.62 between apex of pterostigma and wing apex. Hind wing: uniformly setose basally; apex of vein C+SC+R with one or two basal hamules.</p><p><bold><italic>Legs.</italic></bold> Claw with strong pointed basal lobe.</p><p><bold><italic>Metasoma.</italic></bold> First metasomal tergite 1.1–1.15 × longer than wide, raised median area oval, gradually narrowing posteriorly, pointed anteriorly, carinate rugose, surrounding area with short transverse carinae, dorso-lateral carina lamelliform; T II–V longitudinally striate; T II 2.0–2.25 × wider than long, medio-basal area smooth and shiny, oblique furrows strongly impressed, striate; T III 2.6–2.9 × wider than medially long; baso-lateral areas of T III and IV rugulose; T VI–VIII smooth and shiny; hypopygium short, ending at apex of abdomen; ovipositor 0.3 × body length.</p><p><bold><italic>Colour.</italic></bold> Largely red; head, including antenna and palpi, black except basal half of mandible reddish yellow and a yellow or yellowish red stripe surrounding the eye; pronotum reddish black with pronotal furrow red; prosternum, propleuron, basal 0.8 of mesopleuron, middle and lateral lobe of mesonotum laterally, scutellum apically, legs, and ovipositor sheath black. Wings brownish-black.</p><p><bold>Male</bold> (<italic>N</italic> = 12). As in female, except length of body 4.6–6.5 mm, fore wing as long as body length; antennae 1.0–1.1 × body length; <abbrev xmlns:xlink="http://www.w3.org/1999/xlink" xlink:title="head length" id="ABBRID0ECECI" xlink:type="simple">HL</abbrev> 0.84–0.89 × <abbrev xmlns:xlink="http://www.w3.org/1999/xlink" xlink:title="head height" id="ABBRID0EGECI" xlink:type="simple">HH</abbrev>; <abbrev xmlns:xlink="http://www.w3.org/1999/xlink" xlink:title="eye height" id="ABBRID0EKECI" xlink:type="simple">EH</abbrev>/<abbrev xmlns:xlink="http://www.w3.org/1999/xlink" xlink:title="head height" id="ABBRID0EOECI" xlink:type="simple">HH</abbrev> 0.71–0.76; <abbrev xmlns:xlink="http://www.w3.org/1999/xlink" xlink:title="eye height" id="ABBRID0ESECI" xlink:type="simple">EH</abbrev>/<abbrev xmlns:xlink="http://www.w3.org/1999/xlink" xlink:title="face width" id="ABBRID0EWECI" xlink:type="simple">FW</abbrev> 1.34–1.4; <abbrev xmlns:xlink="http://www.w3.org/1999/xlink" xlink:title="face height" id="ABBRID0E1ECI" xlink:type="simple">FH</abbrev>/<abbrev xmlns:xlink="http://www.w3.org/1999/xlink" xlink:title="face width" id="ABBRID0E5ECI" xlink:type="simple">FW</abbrev> 0.77–0.82; EW/<abbrev xmlns:xlink="http://www.w3.org/1999/xlink" xlink:title="eye height" id="ABBRID0ECFCI" xlink:type="simple">EH</abbrev> 0.71–0.75; <abbrev xmlns:xlink="http://www.w3.org/1999/xlink" xlink:title="inter-tentorial distance" id="ABBRID0EGFCI" xlink:type="simple">ITD</abbrev> 1.6–1.7 × <abbrev xmlns:xlink="http://www.w3.org/1999/xlink" xlink:title="tentorio-ocular distance" id="ABBRID0EKFCI" xlink:type="simple">TOD</abbrev>; <abbrev xmlns:xlink="http://www.w3.org/1999/xlink" xlink:title="malar space" id="ABBRID0EOFCI" xlink:type="simple">MS</abbrev> 0.21–0.27 × <abbrev xmlns:xlink="http://www.w3.org/1999/xlink" xlink:title="eye height" id="ABBRID0ESFCI" xlink:type="simple">EH</abbrev>.</p></tp:treatment-sec><tp:treatment-sec sec-type="remarks" id="SECID0EWFCI"><title>Remarks.</title><p><italic><tp:taxon-name><tp:taxon-name-part taxon-name-part-type="genus" reg="Vipio">Vipio</tp:taxon-name-part> <tp:taxon-name-part taxon-name-part-type="species" reg="strigator">strigator</tp:taxon-name-part></tp:taxon-name></italic> can be recognised by the combination of reddish black markings on the mesosoma, the short hypopygium, and the short ovipositor. This species is similar to the Nearctic <italic><tp:taxon-name><tp:taxon-name-part taxon-name-part-type="genus" reg="Vipio">V.</tp:taxon-name-part> <tp:taxon-name-part taxon-name-part-type="species" reg="rugator">rugator</tp:taxon-name-part></tp:taxon-name></italic> because of the presence of a raised area on face, short hypopygium, and short ovipositor in both species. However, the red coloration with reddish black markings on the mesosoma and a carinate propodeum in <italic><tp:taxon-name><tp:taxon-name-part taxon-name-part-type="genus" reg="Vipio"/><tp:taxon-name-part taxon-name-part-type="species" reg="strigator">strigator</tp:taxon-name-part></tp:taxon-name></italic> will readily separate it from <italic><tp:taxon-name><tp:taxon-name-part taxon-name-part-type="genus" reg="Vipio"/><tp:taxon-name-part taxon-name-part-type="species" reg="rugator">rugator</tp:taxon-name-part></tp:taxon-name></italic> (in which the mesosoma lacks black markings and propodeum lacks such carinae).</p><fig id="F23" position="float" orientation="portrait"><object-id xmlns:xlink="http://www.w3.org/1999/xlink" content-type="doi" xlink:type="simple">10.3897/zookeys.925.48457.figure23</object-id><object-id xmlns:xlink="http://www.w3.org/1999/xlink" content-type="arpha" xlink:type="simple">8BD0AF3D-2FD9-51F2-86FC-10819312E7F8</object-id><label>Figure 23.</label><caption><p>Montaged light micrographs of <italic><tp:taxon-name><tp:taxon-name-part taxon-name-part-type="genus" reg="Vipio">Vipio</tp:taxon-name-part> <tp:taxon-name-part taxon-name-part-type="species" reg="strigator">strigator</tp:taxon-name-part></tp:taxon-name></italic>. <bold>A</bold> Habitus lateral view <bold>B</bold> face <bold>C</bold> head and anterior mesosoma, lateral view <bold>D</bold> head, dorsal view <bold>E</bold> mesoscutum and scutellum, dorsal view <bold>F</bold> propodeum <bold>G</bold> wings.</p></caption><graphic xmlns:xlink="http://www.w3.org/1999/xlink" xlink:href="zookeys-925-089-g023.jpg" position="float" orientation="portrait" xlink:type="simple" id="oo_398087.jpg"><uri content-type="original_file" xlink:type="simple">https://binary.pensoft.net/fig/398087</uri></graphic></fig><fig id="F24" position="float" orientation="portrait"><object-id xmlns:xlink="http://www.w3.org/1999/xlink" content-type="doi" xlink:type="simple">10.3897/zookeys.925.48457.figure24</object-id><object-id xmlns:xlink="http://www.w3.org/1999/xlink" content-type="arpha" xlink:type="simple">5CC7BDD2-FAB4-52D0-AC18-62366830F95F</object-id><label>Figure 24.</label><caption><p>Montaged light micrographs of <italic><tp:taxon-name><tp:taxon-name-part taxon-name-part-type="genus" reg="Vipio">Vipio</tp:taxon-name-part> <tp:taxon-name-part taxon-name-part-type="species" reg="strigator">strigator</tp:taxon-name-part></tp:taxon-name></italic>. <bold>A</bold> Metasomal tergite I, dorsal view <bold>B</bold> holotype, metasomal tergites II–V <bold>C</bold> metasoma lateral view <bold>D</bold> male habitus, lateral view.</p></caption><graphic xmlns:xlink="http://www.w3.org/1999/xlink" xlink:href="zookeys-925-089-g024.jpg" position="float" orientation="portrait" xlink:type="simple" id="oo_398088.jpg"><uri content-type="original_file" xlink:type="simple">https://binary.pensoft.net/fig/398088</uri></graphic></fig></tp:treatment-sec></tp:taxon-treatment>
