# Supplementary material for: The genus Vipio Latreille (Hymenoptera, Braconidae) in the Neotropical Region
Source: Zookeys. 2020 Apr 8;925:89–140. doi: 10.3897/zookeys.925.48457 (PMC7197264; doi:10.3897/zookeys.925.48457)
Supplement: XML Treatment for Vipio thoracica [file zookeys.925.48457-treatment14.xml]

<!DOCTYPE tp:taxon-treatment
  PUBLIC "-//TaxonX//DTD Taxonomic Treatment Publishing DTD v0 20100105//EN" "tax-treatment-NSO.dtd">
<tp:taxon-treatment xmlns:tp="http://www.plazi.org/taxpub"><tp:treatment-meta><kwd-group><label>Taxon classification</label><kwd><named-content xmlns:xlink="http://www.w3.org/1999/xlink" content-type="kingdom">Animalia</named-content></kwd><kwd><named-content xmlns:xlink="http://www.w3.org/1999/xlink" content-type="order">Hymenoptera</named-content></kwd><kwd><named-content xmlns:xlink="http://www.w3.org/1999/xlink" content-type="family">Braconidae</named-content></kwd></kwd-group><mixed-citation publication-type="journal"><person-group><name><surname>Quicke</surname><given-names>Donald L. J.</given-names></name><name><surname>Shaw</surname><given-names>Scott R.</given-names></name><name><surname>Inayatullah</surname><given-names>Mian</given-names></name><name><surname>Butcher</surname><given-names>Buntika A.</given-names></name></person-group><article-title>The genus <italic><tp:taxon-name><tp:taxon-name-part taxon-name-part-type="genus" reg="Vipio">Vipio</tp:taxon-name-part></tp:taxon-name></italic> Latreille (<tp:taxon-name><tp:taxon-name-part taxon-name-part-type="order">Hymenoptera</tp:taxon-name-part></tp:taxon-name>, <tp:taxon-name><tp:taxon-name-part taxon-name-part-type="family">Braconidae</tp:taxon-name-part></tp:taxon-name>) in the Neotropical Region</article-title><source>Zookeys</source><day>08</day><month>4</month><year>2020</year><volume>925</volume><fpage>89</fpage><lpage>140</lpage><pub-id pub-id-type="doi">10.3897/zookeys.925.48457</pub-id></mixed-citation></tp:treatment-meta><tp:nomenclature><tp:taxon-name><object-id xmlns:xlink="http://www.w3.org/1999/xlink" content-type="arpha" xlink:type="simple">E3072DFF-DBC4-515D-863D-3BE83F4D790D</object-id>
            <tp:taxon-name-part taxon-name-part-type="genus" reg="Vipio">Vipio</tp:taxon-name-part>
            <tp:taxon-name-part taxon-name-part-type="species" reg="thoracica">thoracica</tp:taxon-name-part>
          </tp:taxon-name><tp:taxon-authority>(Ashmead), 1900</tp:taxon-authority><xref ref-type="fig" rid="F25">Figures 25</xref><xref ref-type="fig" rid="F26">, 26</xref><tp:nomenclature-citation-list><tp:nomenclature-citation><tp:taxon-name>
                <tp:taxon-name-part taxon-name-part-type="genus" reg="Glyptomorpha">Glyptomorpha</tp:taxon-name-part> <tp:taxon-name-part taxon-name-part-type="species" reg="thoracica">thoracica</tp:taxon-name-part></tp:taxon-name><comment>Ashmead, 1900: 295; Szépligeti, 1904: 15; <tp:taxon-name><tp:taxon-name-part taxon-name-part-type="genus" reg="Vipio">Vipio</tp:taxon-name-part> <tp:taxon-name-part taxon-name-part-type="species" reg="thoracica">thoracica</tp:taxon-name-part></tp:taxon-name>: Shenefelt, 1978: 1863.</comment></tp:nomenclature-citation></tp:nomenclature-citation-list></tp:nomenclature><tp:treatment-sec sec-type="type material" id="SECID0EQLCI"><title>Type material.</title><p>Holotype, ♀, <italic><tp:taxon-name><tp:taxon-name-part taxon-name-part-type="genus" reg="Glyptomorpha">Glyptomorpha</tp:taxon-name-part> <tp:taxon-name-part taxon-name-part-type="species" reg="thoracica">thoracica</tp:taxon-name-part></tp:taxon-name></italic> Ashmead, 1900, <bold>Grenada</bold>: W.I. Chantilly Est. (Windward side) (no date) (H.H. Smith) (<named-content xmlns:xlink="http://www.w3.org/1999/xlink" content-type="dwc:institutional_code" xlink:type="simple">BMNH</named-content> 3.c.540).</p></tp:treatment-sec><tp:treatment-sec sec-type="material" id="SECID0EIMCI"><title>Additional material examined.</title><p><bold>Venezuela</bold>: 1 ♀, Puerto Cabello, 10.i.1940 (P. Anduze) (<named-content xmlns:xlink="http://www.w3.org/1999/xlink" content-type="dwc:institutional_code" xlink:type="simple">USNM</named-content>).</p></tp:treatment-sec><tp:treatment-sec sec-type="diagnosis" id="SECID0EVMCI"><title>Diagnosis.</title><p>Raised area present on the face; T I with strong dorso-lateral carina; metasoma widely ovate and densely striate; hypopygium short; ovipositor length/body length 0.5; mesosoma dark reddish black.</p></tp:treatment-sec><tp:treatment-sec sec-type="description" id="SECID0E1MCI"><title>Description.</title><p><bold>(females).</bold> Length of body 4.8–6.2 mm, of fore wing 5.2–6.2 mm, of ovipositor (part exserted beyond apex of abdomen) 2.4–3.1 mm and of antenna 5.1–6.2 mm.</p><p><bold><italic>Head.</italic></bold> Antenna 1.0–1.1 × body length, with 39–45 flagellomeres; first flagellomere 2.0 × longer than wide, 1.5–1.6 × longer than 2<sup>nd</sup>, the latter 1.7 × longer than wide; median flagellomeres quadrate; terminal flagellomere acutely pointed apically; head transverse; face smooth; smooth and shiny; clypeus slightly rugulose, clypeal guard setae typical; <abbrev xmlns:xlink="http://www.w3.org/1999/xlink" xlink:title="head length" id="ABBRID0ELNCI" xlink:type="simple">HL</abbrev> 0.72–0.76 × <abbrev xmlns:xlink="http://www.w3.org/1999/xlink" xlink:title="head height" id="ABBRID0EPNCI" xlink:type="simple">HH</abbrev>; <abbrev xmlns:xlink="http://www.w3.org/1999/xlink" xlink:title="head width" id="ABBRID0ETNCI" xlink:type="simple">HW</abbrev>/<abbrev xmlns:xlink="http://www.w3.org/1999/xlink" xlink:title="head height" id="ABBRID0EXNCI" xlink:type="simple">HH</abbrev> 0.72–0.74; <abbrev xmlns:xlink="http://www.w3.org/1999/xlink" xlink:title="face height" id="ABBRID0E2NCI" xlink:type="simple">FH</abbrev>/<abbrev xmlns:xlink="http://www.w3.org/1999/xlink" xlink:title="face width" id="ABBRID0E6NCI" xlink:type="simple">FW</abbrev> 0.56–0.62; <abbrev xmlns:xlink="http://www.w3.org/1999/xlink" xlink:title="eye height" id="ABBRID0EDOCI" xlink:type="simple">EH</abbrev>/<abbrev xmlns:xlink="http://www.w3.org/1999/xlink" xlink:title="head height" id="ABBRID0EHOCI" xlink:type="simple">HH</abbrev> 0.66–0.69 <abbrev xmlns:xlink="http://www.w3.org/1999/xlink" xlink:title="eye height" id="ABBRID0ELOCI" xlink:type="simple">EH</abbrev>/<abbrev xmlns:xlink="http://www.w3.org/1999/xlink" xlink:title="face width" id="ABBRID0EPOCI" xlink:type="simple">FW</abbrev> 1.0–1.1; EW/<abbrev xmlns:xlink="http://www.w3.org/1999/xlink" xlink:title="eye height" id="ABBRID0ETOCI" xlink:type="simple">EH</abbrev> 0.70–0.71; <abbrev xmlns:xlink="http://www.w3.org/1999/xlink" xlink:title="inter-tentorial distance" id="ABBRID0EXOCI" xlink:type="simple">ITD</abbrev> 1.61–1.7 × <abbrev xmlns:xlink="http://www.w3.org/1999/xlink" xlink:title="tentorio-ocular distance" id="ABBRID0E2OCI" xlink:type="simple">TOD</abbrev>; <abbrev xmlns:xlink="http://www.w3.org/1999/xlink" xlink:title="malar space" id="ABBRID0E6OCI" xlink:type="simple">MS</abbrev> 0.23–0.33 × <abbrev xmlns:xlink="http://www.w3.org/1999/xlink" xlink:title="eye height" id="ABBRID0EDPCI" xlink:type="simple">EH</abbrev>; <abbrev xmlns:xlink="http://www.w3.org/1999/xlink" xlink:title="labiomaxillary complex" id="ABBRID0EHPCI" xlink:type="simple">LMC</abbrev> 0.3 × <abbrev xmlns:xlink="http://www.w3.org/1999/xlink" xlink:title="head height" id="ABBRID0ELPCI" xlink:type="simple">HH</abbrev>; third segment of maxillary palpus 4.0 × longer than wide.</p><p><bold><italic>Mesosoma.</italic></bold> Length of mesosoma 1.74–1.8 × height; smooth and shiny; notauli smooth; propodeum smooth.</p><p><bold><italic>Wings.</italic></bold> Fore wing: length of fore wing 1.0–1.1 × body length; <abbrev xmlns:xlink="http://www.w3.org/1999/xlink" xlink:title="pterostigma length" id="ABBRID0E4PCI" xlink:type="simple">PL</abbrev>/<abbrev xmlns:xlink="http://www.w3.org/1999/xlink" xlink:title="length of radial cell measured between apex of pterostigma and 3RSb" id="ABBRID0EBQCI" xlink:type="simple">LRC</abbrev> 0.84–0.97; <abbrev xmlns:xlink="http://www.w3.org/1999/xlink" xlink:title="maximum width of pterostigma" id="ABBRID0EFQCI" xlink:type="simple">PW</abbrev>/<abbrev xmlns:xlink="http://www.w3.org/1999/xlink" xlink:title="pterostigma length" id="ABBRID0EJQCI" xlink:type="simple">PL</abbrev> 0.22–0.27; length of vein 3RSb 0.86–0.97 × combined length of r-rs and 3RSa; length of vein 1M 0.68–0.71 × length of (RS+M)a; vein 3RSa reaching wing margin 0.69–0.71 × distance between apex of pterostigma and wing tip. Hind wing: uniformly setose; apex of C+SC+R with one basal hamule.</p><p><bold><italic>Legs.</italic></bold> Claw with pointed basal lobe.</p><p><bold><italic>Metasoma.</italic></bold> Metasoma widely ovate. First metasomal tergite 0.8–1.3 × longer than wide, raised median area oval, rugose; dorso-lateral carina laminate; T II 2.0–2.25 × wider than long, basal areas smooth, oblique furrows strongly impressed, crenulate; T III 2.2–2.6 × wider than medially long; T III–V longitudinally striate, T III and IV with anterolateral areas; T V–VII smooth and shiny; hypopygium ending at apex of abdomen; ovipositor 0.5 × body length.</p><p><bold><italic>Colour.</italic></bold> Face yellow, except a black, raised median area; palpi, tip of mandible, vertex, temple, occiput, and antenna black; metasoma reddish yellow to black. Wings smoky.</p><p><bold>Male.</bold> Unknown.</p></tp:treatment-sec><tp:treatment-sec sec-type="remarks" id="SECID0EGRCI"><title>Remarks.</title><p>This species resembles the Nearctic species <italic><tp:taxon-name><tp:taxon-name-part taxon-name-part-type="genus" reg="Vipio">V.</tp:taxon-name-part> <tp:taxon-name-part taxon-name-part-type="species" reg="rugator">rugator</tp:taxon-name-part></tp:taxon-name></italic> because of the presence of a raised area on the face, strong dorso-lateral carina of T I, widely ovate and densely striate metasoma, and short hypopygium. The relatively longer ovipositor (ovipositor length/body length 0.5) and reddish black mesosoma separate <italic><tp:taxon-name><tp:taxon-name-part taxon-name-part-type="genus" reg="Vipio"/><tp:taxon-name-part taxon-name-part-type="species" reg="thoracica">thoracica</tp:taxon-name-part></tp:taxon-name></italic> from <italic><tp:taxon-name><tp:taxon-name-part taxon-name-part-type="genus" reg="Vipio"/><tp:taxon-name-part taxon-name-part-type="species" reg="rugator">rugator</tp:taxon-name-part></tp:taxon-name></italic>, in which the ovipositor is shorter (ovipositor length/body length 0.29–0.35) and the metasoma is yellow or reddish yellow.</p><fig id="F25" position="float" orientation="portrait"><object-id xmlns:xlink="http://www.w3.org/1999/xlink" content-type="doi" xlink:type="simple">10.3897/zookeys.925.48457.figure25</object-id><object-id xmlns:xlink="http://www.w3.org/1999/xlink" content-type="arpha" xlink:type="simple">36F2B993-6D24-5638-B7D7-D748C79A4C08</object-id><label>Figure 25.</label><caption><p>Montaged light micrographs of <italic><tp:taxon-name><tp:taxon-name-part taxon-name-part-type="genus" reg="Vipio">Vipio</tp:taxon-name-part> <tp:taxon-name-part taxon-name-part-type="species" reg="thoracica">thoracica</tp:taxon-name-part></tp:taxon-name></italic>. <bold>A</bold> Holotype, habitus lateral view <bold>B</bold> head, oblique view <bold>C</bold> mesosoma, lateral view <bold>D</bold> head, dorsal view <bold>E</bold> propodeum <bold>F</bold> mesoscutum and scutellum, dorsal view <bold>G</bold> wings.</p></caption><graphic xmlns:xlink="http://www.w3.org/1999/xlink" xlink:href="zookeys-925-089-g025.jpg" position="float" orientation="portrait" xlink:type="simple" id="oo_398089.jpg"><uri content-type="original_file" xlink:type="simple">https://binary.pensoft.net/fig/398089</uri></graphic></fig><fig id="F26" position="float" orientation="portrait"><object-id xmlns:xlink="http://www.w3.org/1999/xlink" content-type="doi" xlink:type="simple">10.3897/zookeys.925.48457.figure26</object-id><object-id xmlns:xlink="http://www.w3.org/1999/xlink" content-type="arpha" xlink:type="simple">A9CB27BC-3F85-5262-882E-759D974C4027</object-id><label>Figure 26.</label><caption><p>Montaged light micrographs of <italic><tp:taxon-name><tp:taxon-name-part taxon-name-part-type="genus" reg="Vipio">Vipio</tp:taxon-name-part> <tp:taxon-name-part taxon-name-part-type="species" reg="thoracica">thoracica</tp:taxon-name-part></tp:taxon-name></italic>. <bold>A</bold> Holotype, metasomal tergite I, oblique dorsal view <bold>B</bold> holotype, metasomal tergites II–IV.</p></caption><graphic xmlns:xlink="http://www.w3.org/1999/xlink" xlink:href="zookeys-925-089-g026.jpg" position="float" orientation="portrait" xlink:type="simple" id="oo_398090.jpg"><uri content-type="original_file" xlink:type="simple">https://binary.pensoft.net/fig/398090</uri></graphic></fig></tp:treatment-sec></tp:taxon-treatment>
